# Supplementary material for: Transcriptome profiles of sturgeon lateral line electroreceptor and mechanoreceptor during regeneration
Source: BMC Genomics. 2020 Dec 7;21:875. doi: 10.1186/s12864-020-07293-4 (PMC7720607; doi:10.1186/s12864-020-07293-4)
Supplement: Supplementary file 2 — Additional file 2. [file 12864_2020_7293_MOESM2_ESM.xlsx]

## Sheet: table_S1
Table S1 - Genes specifically expressed in two sensory organs
AO high gene						NM high gene						common
id	protein_id	protein_name	logFC_NM-AO	FDR			protein_id	protein_name	logFC_NM-AO	FDR		id	protein_id	protein_name	0hAO_EP_logFC	0hNM_EP_logFC	NM_AO_logFC	NM_AO_fdr
TRINITY_DN108250_c1_g3	GM2	Gamma-crystallin M2 (Gamma-M2)	-5.48641	4.98507e-94		TRINITY_DN93817_c0_g1	FGA	Fibrinogen alpha chain	7.03447	3.56631e-142		TRINITY_DN100017_c0_g1	C11ORF65	Uncharacterized protein C11orf65	2.45059	1.4105	-1.03797	0.0284787
TRINITY_DN107984_c1_g1	CRYBB1	Beta-crystallin B1 (Beta-35) (Beta-B1 crystallin)	-6.10934	3.07374e-87		TRINITY_DN97188_c0_g2	NA	Alpha-1-antitrypsin homolog	6.38067	2.19666e-134		TRINITY_DN100093_c0_g1	EFCAB6	EF-hand calcium-binding domain-containing protein 6	1.73647	0.0907793	-1.64632	0.0140422
TRINITY_DN83945_c0_g1	CRYGN	Gamma-crystallin N (Gamma-N-crystallin)	-6.07519	7.29686e-76		TRINITY_DN84808_c1_g1	NA	Type-4 ice-structuring protein LS-12	5.81104	1.87223e-128		TRINITY_DN100145_c0_g3	MARCH9	E3 ubiquitin-protein ligase MARCH9 (EC 2.3.2.27) (Membrane-associated RING finger protein 9) (Membrane-associated RING-CH protein IX) (MARCH-IX) (RING finger protein 179) (RING-type E3 ubiquitin transferase MARCH9)	2.13986	0.986482	-1.1503	0.0784159
TRINITY_DN100079_c1_g1	GM2	Gamma-crystallin M2 (Gamma-M2)	-4.87182	3.73962e-73		TRINITY_DN87068_c0_g1	NA	Alpha-1-antitrypsin homolog	7.37087	2.6252e-127		TRINITY_DN100211_c2_g2	AK7	Adenylate kinase 7 (AK 7) (EC 2.7.4.3) (EC 2.7.4.6) (ATP-AMP transphosphorylase 7)	2.91967	2.52805	-0.387853	0.351993
TRINITY_DN85228_c0_g2	CRYBA2	Beta-crystallin A2 (Beta-A2 crystallin)	-5.10723	3.9347e-69		TRINITY_DN104332_c5_g2	FGB	Fibrinogen beta chain [Cleaved into: Fibrinopeptide B; Fibrinogen beta chain]	7.5844	1.84961e-125		TRINITY_DN100213_c0_g1	DGAT2	Diacylglycerol O-acyltransferase 2 (EC 2.3.1.20) (Diglyceride acyltransferase 2)	3.29444	4.2215	0.942416	0.0661817
TRINITY_DN94076_c2_g1	GM2	Gamma-crystallin M2 (Gamma-M2)	-5.55463	8.95104e-69		TRINITY_DN104646_c1_g1	APOA1	Apolipoprotein A-I	7.33138	2.06172e-124		TRINITY_DN100299_c1_g1	OTOF	Otoferlin (Fer-1-like protein 2)	4.14802	3.47621	-0.669884	0.00314113
TRINITY_DN117123_c2_g1	OTOA	Otoancorin	-3.27105	2.81197e-68		TRINITY_DN99185_c1_g1	NA	Pinopsin	7.45536	1.00026e-112		TRINITY_DN100351_c1_g2	GABRP	Gamma-aminobutyric acid receptor subunit pi (GABA(A) receptor subunit pi)	3.14987	2.77968	-0.364077	0.497454
TRINITY_DN83551_c0_g1	CRYBA4	Beta-crystallin A4 (Beta-A4 crystallin)	-6.39835	7.23784e-64		TRINITY_DN108335_c0_g1	ITIH2	Inter-alpha-trypsin inhibitor heavy chain H2 (ITI heavy chain H2) (ITI-HC2) (Inter-alpha-inhibitor heavy chain 2)	4.0264	5.15502e-95		TRINITY_DN100400_c4_g1	TXNDC5	Thioredoxin domain-containing protein 5 (Endoplasmic reticulum resident protein 46) (ER protein 46) (ERp46) (Plasma cell-specific thioredoxin-related protein) (PC-TRP) (Thioredoxin-like protein p46)	0.591572	1.34569	0.754219	0.0280637
TRINITY_DN107984_c1_g2	CRYBB1	Beta-crystallin B1 (Beta-B1 crystallin)	-5.50946	1.70608e-57		TRINITY_DN78745_c0_g1	FGG	Fibrinogen gamma chain	4.0094	3.57055e-92		TRINITY_DN100401_c1_g1	HEBP1	Heme-binding protein 1	0.476015	1.07743	0.601594	0.00250869
TRINITY_DN87847_c0_g1	CRYBA1	Beta-crystallin A3 (Beta-crystallin A1)	-4.32983	1.57061e-53		TRINITY_DN118213_c0_g1	ITIH3	Inter-alpha-trypsin inhibitor heavy chain H3 (ITI heavy chain H3) (ITI-HC3) (Inter-alpha-inhibitor heavy chain 3)	4.84477	1.86093e-84		TRINITY_DN100447_c1_g1	CCDC96	Coiled-coil domain-containing protein 96	1.81726	0.823515	-0.992327	0.0640149
TRINITY_DN99967_c0_g1	RTN1-A	Reticulon-1-A (RTN1.1) (xRTN1) (XRTN1-C.1)	-2.71962	4.76514e-53		TRINITY_DN108113_c1_g1	TF2	Serotransferrin-A	3.39916	1.99926e-81		TRINITY_DN100474_c0_g1	BMP4	Bone morphogenetic protein 4 (BMP-4) (Bone morphogenetic protein 2B) (BMP-2B)	1.22127	0.992567	-0.228618	0.243272
TRINITY_DN107984_c1_g5	CRYBB1	Beta-crystallin B1 (Beta-B1 crystallin)	-5.42523	4.0021e-46		TRINITY_DN106850_c0_g1	VTN	Vitronectin	6.48067	1.43947e-77		TRINITY_DN100514_c0_g1	RBP3	Retinol-binding protein 3 (Interphotoreceptor retinoid-binding protein) (IRBP) (xIRBP) (Interstitial retinol-binding protein)	2.97838	1.68912	-1.28045	0.08731
TRINITY_DN110252_c0_g2	STMN3	Stathmin-3	-2.52775	1.70614e-43		TRINITY_DN97204_c1_g2	ITIH2	Inter-alpha-trypsin inhibitor heavy chain H2 (ITI heavy chain H2) (ITI-HC2) (Inter-alpha-inhibitor heavy chain 2) (Inter-alpha-trypsin inhibitor complex component II) (Serum-derived hyaluronan-associated protein) (SHAP)	4.83624	3.52223e-72		TRINITY_DN100516_c1_g1	SH3BP2	SH3 domain-binding protein 2	1.09591	1.21132	0.116283	0.866637
TRINITY_DN113574_c1_g3	MATN4	Matrilin-4 (MAT-4)	-3.15482	3.40236e-43		TRINITY_DN75968_c0_g1	FABP10A	Fatty acid-binding protein 10-A, liver basic (Zf-FABP10) (Zf-Lb-FABP) (Fatty acid-binding protein, liver) (Liver bile acid-binding protein) (L-BABP) (z-L-BABP) (Liver-type fatty acid-binding protein) (L-FABP) (Liver-type FABP)	5.65954	2.99705e-55		TRINITY_DN100538_c0_g1	POU4F3	POU domain, class 4, transcription factor 3 (Brain-specific homeobox/POU domain protein 3C) (Brain-3C) (Brn-3C)	3.15771	2.90657	-0.249037	0.426845
TRINITY_DN112311_c0_g1	SCG2	Secretogranin-2	-3.68536	4.31617e-42		TRINITY_DN104762_c0_g1	SERPIND1	Heparin cofactor 2 (Heparin cofactor II) (HC-II) (Protease inhibitor leuserpin-2) (HLS2) (Serpin D1)	5.98271	8.06609e-54		TRINITY_DN100567_c2_g2	IFT88	Intraflagellar transport protein 88 homolog (Recessive polycystic kidney disease protein Tg737) (Tetratricopeptide repeat protein 10) (TPR repeat protein 10) (TgN(Imorpk)737Rpw)	1.06173	0.741869	-0.319454	0.422102
TRINITY_DN109206_c3_g1	SYP	Synaptophysin (Major synaptic vesicle protein p38)	-3.05972	1.24282e-39		TRINITY_DN80768_c0_g1	MID1IP1B	Mid1-interacting protein 1-B	5.58912	2.88215e-51		TRINITY_DN100590_c3_g1	RGN	Regucalcin (RC) (Gluconolactonase) (GNL) (EC 3.1.1.17)	1.62956	1.09931	-0.529041	0.266394
TRINITY_DN112380_c3_g2	OMP	Olfactory marker protein (Olfactory neuronal-specific protein)	-3.81432	1.69977e-38		TRINITY_DN99802_c0_g1	PCK1	Phosphoenolpyruvate carboxykinase, cytosolic [GTP] (PEPCK-C) (EC 4.1.1.32)	5.81217	2.6345e-47		TRINITY_DN100597_c0_g1	SMARCA5	SWI/SNF-related matrix-associated actin-dependent regulator of chromatin subfamily A member 5 (SWI/SNF-related matrix-associated actin-dependent regulator of chromatin A5) (EC 3.6.4.-) (Sucrose nonfermenting protein 2 homolog) (hSNF2H)	0.998951	1.16754	0.168632	0.415608
TRINITY_DN109668_c3_g2	ELAVL4	ELAV-like protein 4 (Hu-antigen D) (HuD) (Paraneoplastic encephalomyelitis antigen HuD)	-5.19223	1.82266e-36		TRINITY_DN116862_c2_g2	C3	Complement C3 (HSE-MSF) [Cleaved into: Complement C3 beta chain; C3-beta-c (C3bc); Complement C3 alpha chain; C3a anaphylatoxin; Acylation stimulating protein (ASP) (C3adesArg); Complement C3b alpha' chain; Complement C3c alpha' chain fragment 1; Complement C3dg fragment; Complement C3g fragment; Complement C3d fragment; Complement C3f fragment; Complement C3c alpha' chain fragment 2]	5.70464	8.03845e-46		TRINITY_DN100623_c0_g5	GPR85	Probable G protein-coupled receptor 85 (Super conserved receptor expressed in brain 2) (zSREB2)	1.61746	0.357413	-1.25978	0.0105533
TRINITY_DN118077_c5_g1	GAD1	Glutamate decarboxylase 1 (EC 4.1.1.15) (67 kDa glutamic acid decarboxylase) (GAD-67) (Glutamate decarboxylase 67 kDa isoform)	-3.62345	1.17419e-35		TRINITY_DN98081_c1_g3	NA	Trypsin (EC 3.4.21.4)	6.00603	1.16231e-45		TRINITY_DN100633_c0_g4	OGDHL	2-oxoglutarate dehydrogenase-like, mitochondrial (EC 1.2.4.-) (2-oxoglutarate dehydrogenase complex component E1-like) (OGDC-E1-like) (Alpha-ketoglutarate dehydrogenase-like)	1.48929	0.866966	-0.621738	0.0800566
TRINITY_DN92221_c0_g2	CKB	Creatine kinase B-type (EC 2.7.3.2) (Brain creatine kinase) (B-CK) (Creatine kinase B chain) (Creatine phosphokinase B-type) (CPK-B)	-2.03933	7.07452e-34		TRINITY_DN102067_c5_g1	HPD	4-hydroxyphenylpyruvate dioxygenase (EC 1.13.11.27) (4-hydroxyphenylpyruvic acid oxidase) (4HPPD) (HPD) (HPPDase)	5.84342	3.73179e-44		TRINITY_DN100639_c5_g1	NA	NA	2.66796	2.03343	-0.633241	0.0480874
TRINITY_DN99386_c3_g2	SNAP25	Synaptosomal-associated protein 25 (SNAP-25) (Super protein) (SUP) (Synaptosomal-associated 25 kDa protein)	-2.56744	9.35445e-32		TRINITY_DN84198_c0_g1	NA	Riboflavin-binding protein (RBP)	6.09391	1.30055e-43		TRINITY_DN100652_c1_g2	NA	Putative UDP-GlcNAc:betaGal beta-1,3-N-acetylglucosaminyltransferase LOC100288842 (EC 2.4.1.-) (Putative UDP-GlcNAc:betaGal beta-1,3-N-acetylglucosaminyltransferase LOC402377) (UDP-GlcNAc:betaGal beta-1,3-N-acetylglucosaminyltransferase 5 pseudogene)	4.16885	4.03677	-0.121007	0.872902
TRINITY_DN115336_c3_g2	SLC17A6	Vesicular glutamate transporter 2 (VGluT2) (Differentiation-associated BNPI) (Differentiation-associated Na(+)-dependent inorganic phosphate cotransporter) (Solute carrier family 17 member 6)	-2.69666	2.7986e-29		TRINITY_DN91031_c0_g1	PLG	Plasminogen (EC 3.4.21.7) [Cleaved into: Plasmin heavy chain A; Activation peptide; Plasmin heavy chain A, short form; Plasmin light chain B]	8.22314	7.2378e-43		TRINITY_DN100664_c0_g1	XDH	Xanthine dehydrogenase/oxidase [Includes: Xanthine dehydrogenase (XD) (EC 1.17.1.4); Xanthine oxidase (XO) (EC 1.17.3.2) (Xanthine oxidoreductase) (XOR)]	1.29573	1.51857	0.223093	0.365316
TRINITY_DN118648_c2_g1	NDRG4-B	Protein NDRG4-B	-2.64602	8.30378e-29		TRINITY_DN104989_c0_g1	F2	Prothrombin (EC 3.4.21.5) (Coagulation factor II) [Cleaved into: Activation peptide fragment 1; Activation peptide fragment 2; Thrombin light chain; Thrombin heavy chain]	3.44999	4.42901e-41		TRINITY_DN100680_c0_g1	HRH2	Histamine H2 receptor (H2R) (HH2R) (Gastric receptor I)	1.48559	1.37097	-0.112749	0.898312
TRINITY_DN116221_c2_g1	ISLR2	Immunoglobulin superfamily containing leucine-rich repeat protein 2	-3.68916	3.19871e-28		TRINITY_DN116212_c3_g1	APOB	Apolipoprotein B-100 (Apo B-100) [Cleaved into: Apolipoprotein B-48 (Apo B-48)]	5.4279	5.97362e-40		TRINITY_DN100694_c3_g2	DNPH1	2'-deoxynucleoside 5'-phosphate N-hydrolase 1 (EC 3.2.2.-)	0.711986	1.12866	0.417042	0.214832
TRINITY_DN104238_c1_g1	NA	NA	-2.69786	1.85079e-27		TRINITY_DN84886_c0_g1	ITIH3	Inter-alpha-trypsin inhibitor heavy chain H3 (ITI heavy chain H3) (ITI-HC3) (Inter-alpha-inhibitor heavy chain 3)	4.42989	6.72547e-31		TRINITY_DN100732_c2_g2	NA	Uncharacterized protein C1orf43 homolog	1.08339	0.575569	-0.507742	0.0913594
TRINITY_DN102235_c1_g2	CPLX1	Complexin-1 (Complexin I) (CPX I) (Synaphin-2)	-2.14247	6.22068e-27		TRINITY_DN100580_c1_g1	AMBP	Protein AMBP [Cleaved into: Alpha-1-microglobulin (Protein HC) (Alpha-1 microglycoprotein) (Complex-forming glycoprotein heterogeneous in charge); Inter-alpha-trypsin inhibitor light chain (ITI-LC) (Bikunin) (EDC1) (HI-30) (Uronic-acid-rich protein); Trypstatin]	3.35875	2.21147e-30		TRINITY_DN100755_c4_g1	HTR5A	5-hydroxytryptamine receptor 5A (5-HT-5) (5-HT-5A) (5-HT5A) (Serotonin receptor 5A)	2.06542	1.01284	-1.051	0.0846583
TRINITY_DN92410_c1_g1	MAP6	Microtubule-associated protein 6 homolog (MAP-6 homolog) (Stable tubule-only polypeptide homolog) (STOP)	-4.58661	1.62863e-26		TRINITY_DN116862_c2_g1	C3	Complement C3	9.44201	3.17839e-30		TRINITY_DN100822_c0_g1	SREBF2	Sterol regulatory element-binding protein 2 (SREBP-2) (Sterol regulatory element-binding transcription factor 2) [Cleaved into: Processed sterol regulatory element-binding protein 2]	1.02279	0.655339	-0.367367	0.117688
TRINITY_DN106233_c5_g2	CADPS	Calcium-dependent secretion activator 1 (Calcium-dependent activator protein for secretion 1) (CAPS-1)	-2.61693	2.93648e-26		TRINITY_DN108751_c5_g2	AGXT	Serine--pyruvate aminotransferase, mitochondrial (SPT) (EC 2.6.1.51) (Alanine--glyoxylate aminotransferase) (AGT) (EC 2.6.1.44)	4.12176	7.79001e-29		TRINITY_DN100874_c2_g3	CNDP2	Cytosolic non-specific dipeptidase (EC 3.4.13.18) (CNDP dipeptidase 2)	0.415679	1.16935	0.753879	8.86791e-05
TRINITY_DN118079_c4_g4	AMPH	Amphiphysin	-2.23525	3.10893e-26		TRINITY_DN118155_c0_g1	NA	NA	1.60863	3.19871e-28		TRINITY_DN100916_c4_g1	SLCO2A1	Solute carrier organic anion transporter family member 2B1 (Organic anion transporter B) (OATP-B) (Organic anion transporter polypeptide-related protein 2) (OATP-RP2) (OATPRP2) (Solute carrier family 21 member 9)	1.05635	0.953793	-0.102376	0.791105
TRINITY_DN94277_c0_g1	PTN	Pleiotrophin (PTN) (Heparin-binding brain mitogen) (HBBM) (Heparin-binding growth factor 8) (HBGF-8) (Heparin-binding growth-associated molecule) (HB-GAM) (Heparin-binding neutrophic factor) (HBNF) (Osteoblast-specific factor 1) (OSF-1)	-2.11791	4.46764e-26		TRINITY_DN108751_c5_g3	AGXT	Serine--pyruvate aminotransferase, mitochondrial (SPT) (EC 2.6.1.51) (Alanine--glyoxylate aminotransferase) (AGT) (EC 2.6.1.44)	4.09245	9.73981e-27		TRINITY_DN100955_c0_g1	RXFP2	Relaxin receptor 2 (INSL3 receptor) (Leucine-rich repeat-containing G-protein coupled receptor 8) (Relaxin family peptide receptor 2)	2.54328	1.09144	-1.445	0.112985
TRINITY_DN103654_c1_g3	ELAVL3	ELAV-like protein 3 (Hu-antigen C) (HuC) (Paraneoplastic cerebellar degeneration-associated antigen) (Paraneoplastic limbic encephalitis antigen 21)	-3.12459	1.89229e-25		TRINITY_DN59152_c0_g1	NA	NA	9.03739	2.29809e-26		TRINITY_DN100962_c2_g2	DOK6	Docking protein 6 (Downstream of tyrosine kinase 6)	1.6605	0.864081	-0.795368	0.194245
TRINITY_DN119758_c4_g1	PTPRN2	Receptor-type tyrosine-protein phosphatase N2 (R-PTP-N2) (EC 3.1.3.-) (EC 3.1.3.48) (M1851) [Cleaved into: IA-2beta60]	-3.0205	4.53096e-25		TRINITY_DN105452_c1_g3	SPP2	Secreted phosphoprotein 24	4.29635	5.66655e-25		TRINITY_DN100974_c1_g1	CAMK1	Calcium/calmodulin-dependent protein kinase type 1 (EC 2.7.11.17) (CaM kinase I) (CaM-KI) (CaM kinase I alpha) (CaMKI-alpha)	2.03847	2.20114	0.167423	0.878396
TRINITY_DN105603_c3_g1	SNCB	Beta-synuclein (Phosphoneuroprotein 14) (PNP 14)	-2.27955	3.60544e-24		TRINITY_DN90161_c6_g1	PLG	Plasminogen (EC 3.4.21.7) [Cleaved into: Plasmin heavy chain A; Plasmin light chain B] (Fragment)	4.07975	1.45274e-24		TRINITY_DN100974_c2_g2	CAMK1D	Calcium/calmodulin-dependent protein kinase type 1D (EC 2.7.11.17) (CaM kinase I delta) (CaM-KI delta) (CaMKI delta) (CaM kinase ID) (CaMKI-like protein kinase) (CKLiK) (mCKLiK)	1.51597	0.447548	-1.06802	0.0683324
TRINITY_DN90435_c0_g1	NDRG4	Protein NDRG4	-3.47236	2.56153e-23		TRINITY_DN88251_c3_g1	HPX	Hemopexin	2.89866	5.78065e-24		TRINITY_DN100975_c1_g1	KIF26B	Kinesin-like protein KIF26B	1.77045	1.00134	-0.768488	0.0209735
TRINITY_DN108203_c2_g1	ATP1B3	Sodium/potassium-transporting ATPase subunit beta-3 (Sodium/potassium-dependent ATPase subunit beta-3) (ATPB-3)	-2.10988	8.09232e-22		TRINITY_DN94636_c0_g1	LIPC	Hepatic triacylglycerol lipase (HL) (Hepatic lipase) (EC 3.1.1.3) (Lipase member C)	4.0641	1.16478e-23		TRINITY_DN101083_c0_g1	ST14	Suppressor of tumorigenicity 14 protein homolog (EC 3.4.21.109) (Epithin) (Serine protease 14)	1.51789	1.73572	0.219861	0.735437
TRINITY_DN95778_c3_g1	FEZ1	Fasciculation and elongation protein zeta-1 (Zygin I) (Zygin-1)	-2.45854	2.29577e-21		TRINITY_DN106850_c0_g2	VTN	Vitronectin (VN) (S-protein) (Serum-spreading factor) (V75) [Cleaved into: Vitronectin V65 subunit; Vitronectin V10 subunit; Somatomedin-B]	9.39341	1.39657e-23		TRINITY_DN101106_c3_g2	EMX1	Homeobox protein EMX1 (Empty spiracles homolog 1) (Empty spiracles-like protein 1)	5.47907	5.07654	-0.399022	0.0537919
TRINITY_DN117394_c5_g3	STXBP1	Syntaxin-binding protein 1 (N-Sec1) (Protein unc-18 homolog 1) (Unc18-1) (Protein unc-18 homolog A) (Unc-18A) (p67) (rbSec1)	-2.10466	4.05669e-21		TRINITY_DN97662_c0_g1	SERPINC1	Antithrombin-III (ATIII) (Serpin C1)	3.54274	1.57066e-23		TRINITY_DN101106_c3_g3	EMX1	Homeobox protein EMX1 (Empty spiracles homolog 1) (Empty spiracles-like protein 1)	5.32632	4.88374	-0.440523	0.00832818
TRINITY_DN113730_c1_g1	DNER	Delta and Notch-like epidermal growth factor-related receptor	-2.12361	3.81269e-20		TRINITY_DN82270_c0_g1	TDO2	Tryptophan 2,3-dioxygenase (TDO) (EC 1.13.11.11) (Tryptamin 2,3-dioxygenase) (Tryptophan oxygenase) (TO) (TRPO) (Tryptophan pyrrolase) (Tryptophanase)	8.70678	1.34068e-22		TRINITY_DN101120_c3_g1	TEX30	Testis-expressed protein 30	1.55927	0.701852	-0.857155	0.181289
TRINITY_DN102008_c2_g2	SV2A	Synaptic vesicle glycoprotein 2A (p87)	-4.49537	4.52112e-20		TRINITY_DN107112_c2_g2	C1QL4	Complement C1q-like protein 4	1.50159	2.8729e-21		TRINITY_DN101155_c1_g6	ZNF239	Zinc finger protein 239 (Zfp-239) (Zinc finger protein MOK-2)	1.46854	0.621625	-0.846738	0.118707
TRINITY_DN93478_c0_g2	CKMT1	Creatine kinase U-type, mitochondrial (EC 2.7.3.2) (Acidic-type mitochondrial creatine kinase) (Mia-CK) (Ubiquitous mitochondrial creatine kinase) (U-MtCK)	-3.35205	6.89832e-20		TRINITY_DN85105_c0_g1	UCP2	Mitochondrial uncoupling protein 2 (UCP 2) (Solute carrier family 25 member 8) (UCPH)	8.63435	2.66479e-20		TRINITY_DN101164_c0_g1	RIMBP2	RIMS-binding protein 2 (RIM-BP2)	5.43672	5.40221	0.150095	1
TRINITY_DN105678_c0_g1	MAP1B	Microtubule-associated protein 1B (MAP-1B) (Neuraxin) [Cleaved into: MAP1B heavy chain; MAP1 light chain LC1]	-3.23459	9.66792e-20		TRINITY_DN64587_c0_g1	LEG1	Protein LEG1 homolog	8.84579	6.46175e-20		TRINITY_DN101172_c8_g1	CADM4	Cell adhesion molecule 4 (Immunoglobulin superfamily member 4C) (IgSF4C)	0.612226	1.26888	0.656737	0.000435091
TRINITY_DN115270_c0_g1	CADPS	Calcium-dependent secretion activator 1 (Calcium-dependent activator protein for secretion 1) (CAPS-1)	-2.33263	1.09281e-19		TRINITY_DN103445_c4_g2	FTCD	Formimidoyltransferase-cyclodeaminase (Formiminotransferase-cyclodeaminase) (FTCD) (p60) [Includes: Glutamate formimidoyltransferase (EC 2.1.2.5) (Glutamate formiminotransferase) (Glutamate formyltransferase); Formimidoyltetrahydrofolate cyclodeaminase (EC 4.3.1.4) (Formiminotetrahydrofolate cyclodeaminase)]	5.5762	7.05109e-20		TRINITY_DN101230_c2_g1	SERTM1	Serine-rich and transmembrane domain-containing protein 1	3.31776	0.974419	-2.33299	0.0257967
TRINITY_DN109795_c2_g1	CDK5R2	Cyclin-dependent kinase 5 activator 2 (CDK5 activator 2) (Cyclin-dependent kinase 5 regulatory subunit 2) (p39) (p39I)	-3.05557	1.59768e-19		TRINITY_DN99604_c3_g1	PTGES	Prostaglandin E synthase (EC 5.3.99.3) (Microsomal prostaglandin E synthase 1) (MPGES-1)	1.54778	1.95792e-19		TRINITY_DN101252_c2_g1	BBS5	Bardet-Biedl syndrome 5 protein homolog	1.11522	0.432075	-0.683006	0.0412894
TRINITY_DN88846_c6_g1	CRYBA1	Beta-crystallin A3 [Cleaved into: Beta-crystallin A3, isoform A1, Delta4 form; Beta-crystallin A3, isoform A1, Delta7 form; Beta-crystallin A3, isoform A1, Delta8 form]	-2.89739	1.83726e-19		TRINITY_DN92352_c0_g1	ALB2	Serum albumin 2	5.44491	2.86972e-19		TRINITY_DN101276_c2_g1	SEPT4	Septin-4 (Apoptosis-related protein in the TGF-beta signaling pathway) (ARTS) (Bradeion beta) (Brain protein H5) (CE5B3 beta) (Cell division control-related protein 2) (hCDCREL-2) (Cerebral protein 7) (Peanut-like protein 2)	1.32996	1.78905	0.459263	0.0744829
TRINITY_DN102008_c2_g1	SV2A	Synaptic vesicle glycoprotein 2A (Synaptic vesicle protein 2) (Synaptic vesicle protein 2A) (Calcium regulator SV2A)	-4.41993	4.49509e-19		TRINITY_DN106466_c1_g5	GRHPR	Glyoxylate reductase/hydroxypyruvate reductase (EC 1.1.1.79) (EC 1.1.1.81)	6.59606	1.7246e-18		TRINITY_DN101298_c1_g2	SMAD9	Mothers against decapentaplegic homolog 9 (MAD homolog 9) (Mothers against DPP homolog 9) (SMAD family member 9) (SMAD 9) (Smad9) (Smad8)	1.24446	1.78796	0.543663	0.00165936
TRINITY_DN91540_c5_g1	GAL	Galanin peptides [Cleaved into: Galanin; Galanin message-associated peptide (GMAP)]	-5.1308	8.92541e-19		TRINITY_DN55652_c0_g1	APOA4	Apolipoprotein A-IV	6.4659	7.11322e-17		TRINITY_DN101356_c1_g1	CFAP69	Cilia- and flagella-associated protein 69	3.16337	1.60775	-1.54592	0.0349004
TRINITY_DN117186_c1_g1	CRMP1	Dihydropyrimidinase-related protein 1 (DRP-1) (Collapsin response mediator protein 1) (CRMP-1) (Unc-33-like phosphoprotein 3) (ULIP-3)	-2.86516	1.4883e-18		TRINITY_DN94434_c1_g1	MADPRT	Erythroblast NAD(P)(+)--arginine ADP-ribosyltransferase	4.55522	3.7285e-16		TRINITY_DN101417_c1_g2	NA	NA	0.918827	1.33834	0.420533	0.357552
TRINITY_DN109757_c2_g1	CHRNB2	Neuronal acetylcholine receptor subunit beta-2	-3.33254	2.41332e-18		TRINITY_DN98236_c0_g4	NA	Chymotrypsin B (EC 3.4.21.1) [Cleaved into: Chymotrypsin B chain A; Chymotrypsin B chain B]	6.07433	1.61085e-15		TRINITY_DN101418_c3_g1	TMEM244	Transmembrane protein 244	1.67786	0.916922	-0.759517	0.158894
TRINITY_DN93631_c2_g1	TNRC4-A	CUGBP Elav-like family member 3-A (CELF-3A) (Bruno-like protein 1-A) (CUG-BP- and ETR-3-like factor 3-A) (ELAV-type RNA-binding protein 1-A) (ETR-1-A) (RNA-binding protein BRUNOL-1-A) (Trinucleotide repeat-containing gene 4 protein A)	-2.32777	2.79027e-18		TRINITY_DN113309_c3_g1	MBP	Myelin basic protein (MBP)	1.11779	3.12771e-15		TRINITY_DN101453_c0_g1	DNAH1	Dynein heavy chain 1, axonemal (Axonemal beta dynein heavy chain 1) (Ciliary dynein heavy chain 1) (Heat shock regulated protein 1) (HSRF-1) (hDHC7)	4.0918	2.14092	-1.9136	0.0526206
TRINITY_DN112297_c1_g1	ELMOD1	ELMO domain-containing protein 1	-2.3321	3.32628e-18		TRINITY_DN101081_c3_g2	RETNLB	Resistin-like beta	1.38931	5.85275e-15		TRINITY_DN101455_c0_g3	GPR151	putative G-protein coupled receptor 151	3.3999	3.40815	0.0397298	1
TRINITY_DN93488_c0_g1	C1QTNF4	Complement C1q tumor necrosis factor-related protein 4	-2.45752	4.94511e-18		TRINITY_DN98236_c0_g3	CTRB1	Chymotrypsinogen 2 (EC 3.4.21.1) [Cleaved into: Chymotrypsin 2 chain A; Chymotrypsin 2 chain B; Chymotrypsin 2 chain C]	6.12325	9.89444e-15		TRINITY_DN101500_c0_g1	RTN4RL2	Reticulon-4 receptor-like 2 (Nogo receptor-like 3) (Nogo-66 receptor homolog 1) (Nogo-66 receptor-related protein 2) (NgR2)	3.17468	3.03705	-0.130483	0.869991
TRINITY_DN90687_c1_g1	VSNL1	Visinin-like protein 1 (VILIP) (21 kDa CABP) (Neural visinin-like protein 1) (NVL-1) (NVP-1)	-2.82168	1.81177e-17		TRINITY_DN95851_c0_g1	VWA7	von Willebrand factor A domain-containing protein 7	1.07023	6.99768e-14		TRINITY_DN101505_c1_g2	ADGRB1	Adhesion G protein-coupled receptor B1 (Brain-specific angiogenesis inhibitor 1) [Cleaved into: Vasculostatin-40 (Vstat40); Vasculostatin-120 (Vstat120)]	6.61453	4.79649	-1.63714	0.0365965
TRINITY_DN113240_c2_g3	DPYSL2	Dihydropyrimidinase-related protein 2 (DRP-2) (Collapsin response mediator protein CRMP-62)	-2.6636	3.50669e-17		TRINITY_DN78159_c0_g1	C9	Complement component C9	5.83977	1.1236e-13		TRINITY_DN101573_c3_g3	NA	NA	1.20153	0.890959	-0.309949	0.480102
TRINITY_DN103433_c0_g1	OLFM1	Noelin (Neuronal olfactomedin-related ER localized protein) (Olfactomedin-1) (Pancortin)	-2.1953	5.34596e-17		TRINITY_DN75080_c0_g1	TM4SF4	Transmembrane 4 L6 family member 4	8.35536	4.26689e-13		TRINITY_DN101602_c0_g1	OXR1	TLD domain-containing protein 2 (TBC/LysM-associated domain-containing protein 2)	1.31412	1.282	-0.031517	1
TRINITY_DN110949_c4_g1	SNAP91	Clathrin coat assembly protein AP180 (91 kDa synaptosomal-associated protein) (Clathrin coat-associated protein AP180) (Phosphoprotein F1-20)	-1.7765	7.52915e-17		TRINITY_DN119311_c1_g1	ISYNA1-A	Inositol-3-phosphate synthase 1-A (IPS 1-A) (EC 5.5.1.4) (Myo-inositol 1-phosphate synthase A) (MI-1-P synthase A) (MIP synthase A)	1.3344	6.3091e-13		TRINITY_DN101619_c1_g1	NA	NA	4.16277	3.93937	-0.176268	0.954704
TRINITY_DN118899_c3_g2	RRBP1	Ribosome-binding protein 1 (180 kDa ribosome receptor) (RRp)	-1.30696	1.21992e-16		TRINITY_DN103670_c6_g1	PROC	Vitamin K-dependent protein C (EC 3.4.21.69) (Anticoagulant protein C) (Autoprothrombin IIA) (Blood coagulation factor XIV) [Cleaved into: Vitamin K-dependent protein C light chain; Vitamin K-dependent protein C heavy chain]	7.9562	1.20499e-12		TRINITY_DN101638_c7_g1	FUCA2	Plasma alpha-L-fucosidase (EC 3.2.1.51) (Alpha-L-fucoside fucohydrolase 2) (Alpha-L-fucosidase 2)	0.970231	1.27657	0.306756	0.308383
TRINITY_DN86225_c1_g1	CRYAA	Alpha-crystallin A chain	-8.29595	1.42207e-16		TRINITY_DN97633_c1_g1	HMX2	Homeobox protein HMX2	1.36983	1.86581e-12		TRINITY_DN101668_c0_g1	TMEM213	Transmembrane protein 213	1.55257	1.69763	0.145318	0.509878
TRINITY_DN106895_c5_g1	OLFM1	Noelin (Neuronal olfactomedin-related ER localized protein) (Olfactomedin-1) (Pancortin)	-2.29498	2.26957e-16		TRINITY_DN95603_c3_g2	NA	NA	8.14774	6.34726e-12		TRINITY_DN101683_c0_g2	ARMH1	Armadillo-like helical domain containing protein 1	1.46227	1.65329	0.193036	0.801715
TRINITY_DN115618_c2_g2	INA	Alpha-internexin (Alpha-Inx) (66 kDa neurofilament protein) (NF-66) (Neurofilament-66) (Neurofilament 5)	-2.82938	3.7285e-16		TRINITY_DN95190_c3_g1	G6PC	Glucose-6-phosphatase (G-6-Pase) (G6Pase) (EC 3.1.3.9)	2.55105	7.64138e-12		TRINITY_DN101702_c4_g1	ROPN1L	Ropporin-1-like protein	1.62308	0.678011	-0.944737	0.0486478
TRINITY_DN106835_c0_g1	ALDOC	Fructose-bisphosphate aldolase C (EC 4.1.2.13) (Brain-type aldolase) (Fragment)	-1.61919	4.95743e-16		TRINITY_DN98380_c1_g1	CYGB1	Cytoglobin-1	1.03804	8.51238e-12		TRINITY_DN101727_c4_g1	PSMD13	26S proteasome non-ATPase regulatory subunit 13 (26S proteasome regulatory subunit RPN9) (26S proteasome regulatory subunit S11) (26S proteasome regulatory subunit p40.5)	1.44978	1.18081	-0.267504	0.675995
TRINITY_DN105749_c0_g1	VSNL1	Visinin-like protein 1 (VILIP) (21 kDa CABP) (Neural visinin-like protein 1) (NVL-1) (NVP-1)	-2.01797	5.69743e-16		TRINITY_DN98962_c0_g3	NA	Thread biopolymer filament subunit alpha	1.45952	2.24222e-11		TRINITY_DN101763_c2_g1	EMX2	Homeobox protein EMX2 (Empty spiracles homolog 2) (Empty spiracles-like protein 2)	2.00437	1.45008	-0.554113	0.0011022
TRINITY_DN104277_c0_g1	GRIN1	Glutamate receptor ionotropic, NMDA 1 (GluN1) (Glutamate [NMDA] receptor subunit zeta-1) (N-methyl-D-aspartate receptor 1) (N-methyl-D-aspartate receptor subunit NR1) (NMD-R1)	-3.40501	5.83279e-16		TRINITY_DN98236_c0_g1	F11	Coagulation factor XI	4.62201	2.39697e-11		TRINITY_DN101812_c6_g1	GINS1	DNA replication complex GINS protein PSF1 (GINS complex subunit 1)	1.10354	1.06456	-0.0385561	0.99289
TRINITY_DN85229_c0_g4	SNAP91	Clathrin coat assembly protein AP180 (91 kDa synaptosomal-associated protein) (Clathrin coat-associated protein AP180)	-8.56692	1.33033e-15		TRINITY_DN87864_c0_g1	ALDH8A1	Aldehyde dehydrogenase family 8 member A1 (EC 1.2.1.-) (Aldehyde dehydrogenase 12)	4.33283	6.14795e-11		TRINITY_DN101902_c0_g2	NA	hypothetical protein	2.10289	1.22276	-0.878079	0.102194
TRINITY_DN96733_c0_g2	ALX1	ALX homeobox protein 1 (Cartilage homeoprotein 1) (CART-1)	-1.49294	3.91593e-15		TRINITY_DN67935_c0_g1	HAO1	Hydroxyacid oxidase 1 (HAOX1) (EC 1.1.3.15) (Glycolate oxidase) (GOX)	5.20597	8.43548e-11		TRINITY_DN101914_c6_g1	SLC25A35	Solute carrier family 25 member 35	1.84758	1.25061	-0.59563	0.4652
TRINITY_DN106281_c2_g5	NA	Tubulin alpha chain [Cleaved into: Detyrosinated tubulin alpha chain]	-1.07031	4.04699e-15		TRINITY_DN108484_c1_g1	F10	Coagulation factor X (EC 3.4.21.6) (Stuart factor) (Virus-activating protease) (VAP) [Cleaved into: Factor X light chain; Factor X heavy chain; Activated factor Xa heavy chain]	2.43998	3.89921e-10		TRINITY_DN101959_c0_g2	PHYHIP	Phytanoyl-CoA hydroxylase-interacting protein (Phytanoyl-CoA hydroxylase-associated protein 1) (PAHX-AP1) (PAHXAP1)	3.60012	2.48107	-1.08924	0.270393
TRINITY_DN105170_c0_g2	NSG2	Neuronal vesicle trafficking-associated protein 2 (Neuron-specific protein family member 2) (Protein p19) (Hmp19)	-2.07782	4.58553e-15		TRINITY_DN92090_c0_g2	SULT1D1	Sulfotransferase 1 family member D1 (ST1D1) (EC 2.8.2.-) (Amine N-sulfotransferase) (SULT-N) (Dopamine sulfotransferase Sult1d1) (Tyrosine-ester sulfotransferase)	2.93887	4.6952e-10		TRINITY_DN101997_c3_g3	SCAMP5-A	Secretory carrier-associated membrane protein 5A (Secretory carrier membrane protein 5 A)	1.16046	0.786095	-0.374249	0.0942983
TRINITY_DN107079_c0_g1	NEFL	Neurofilament light polypeptide (NF-L) (Neurofilament triplet L protein)	-2.82999	5.26687e-15		TRINITY_DN89324_c1_g1	PLA2G12B	Group XIIB secretory phospholipase A2-like protein (Group XIII secretory phospholipase A2-like protein) (GXIII sPLA2-like) (sPLA2-GXIIB) (GXIIB)	3.09803	7.6737e-10		TRINITY_DN102074_c3_g1	NA	NA	0.467307	1.20131	0.734457	0.0319365
TRINITY_DN97950_c2_g1	RAB26	Ras-related protein Rab-26	-3.85706	9.89444e-15		TRINITY_DN86738_c1_g3	PRR18	Proline-rich protein 18	1.34659	9.02993e-10		TRINITY_DN102102_c0_g4	SLC1A3	Excitatory amino acid transporter 1 (Glial glutamate transporter) (Sodium-dependent glutamate/aspartate transporter 1) (GLAST) (GLAST-1) (Solute carrier family 1 member 3)	2.29904	2.30867	0.00972479	0.997431
TRINITY_DN109459_c5_g1	SEPT3	Neuronal-specific septin-3	-2.5931	1.1018e-14		TRINITY_DN111537_c0_g1	ANGPTL3	Angiopoietin-related protein 3 (Angiopoietin-like protein 3) [Cleaved into: ANGPTL3(17-224)]	2.73721	1.98302e-09		TRINITY_DN102115_c2_g1	LRRC73	Leucine-rich repeat-containing protein 73	3.86741	2.90064	-0.955429	0.0679388
TRINITY_DN110225_c1_g1	GNAO1	Guanine nucleotide-binding protein G(o) subunit alpha	-2.35325	1.1018e-14		TRINITY_DN90562_c0_g2	CPA1	Carboxypeptidase A1 (EC 3.4.17.1)	5.53861	2.1135e-09		TRINITY_DN102119_c6_g4	AIMP1	Aminoacyl tRNA synthase complex-interacting multifunctional protein 1 (Multisynthase complex auxiliary component p43) [Cleaved into: Endothelial monocyte-activating polypeptide 2 (EMAP-II) (Small inducible cytokine subfamily E member 1)]	1.09018	1.48514	0.395296	0.39258
TRINITY_DN104501_c0_g1	BFSP2	Phakinin (49 kDa cytoskeletal protein) (Beaded filament structural protein 2) (Lens fiber cell beaded filament protein CP 47) (CP47) (Lens fiber cell beaded filament protein CP 49) (CP49) (Lens intermediate filament-like light) (LIFL-L)	-5.50481	1.10394e-14		TRINITY_DN188617_c0_g1	HOXC4A	Homeobox protein Hox-C4a (Hox-C4)	7.94512	2.31017e-09		TRINITY_DN102125_c1_g3	NCBP3	Nuclear cap-binding protein subunit 3	0.36365	1.03728	0.673701	0.00015166
TRINITY_DN99856_c0_g1	NA	Protachykinin (Gamma-preprotachykinin) (Gamma-PPT) [Cleaved into: Substance P (SP); Neuropeptide gamma (Carassin); Neurokinin A (NKA); C-terminal-flanking peptide]	-2.79429	1.92264e-14		TRINITY_DN121170_c0_g1	CELA1	Chymotrypsin-like elastase family member 1 (EC 3.4.21.36) (Elastase I) (Elastase-1)	7.97357	2.71497e-09		TRINITY_DN102207_c1_g3	LMX1B	LIM homeobox transcription factor 1-beta (LIM/homeobox protein 1.2) (LMX-1.2) (LIM/homeobox protein LMX1B)	1.87815	2.38645	0.509493	0.0865898
TRINITY_DN110647_c3_g2	ATCAY	Caytaxin (Ataxia cayman type protein) (BNIP-2-homology) (BNIP-H)	-3.34656	2.33573e-14		TRINITY_DN117302_c5_g1	RETN	Resistin	1.07605	2.81938e-09		TRINITY_DN102227_c0_g1	MOXD2	DBH-like monooxygenase protein 2 homolog (EC 1.14.17.-)	1.56035	2.19707	0.636782	0.000157641
TRINITY_DN101520_c1_g1	NXPH1	Neurexophilin-1 (Neurophilin)	-3.45265	2.83882e-14		TRINITY_DN85059_c0_g1	CREB3L3	Cyclic AMP-responsive element-binding protein 3-like protein 3 (cAMP-responsive element-binding protein 3-like protein 3) [Cleaved into: Processed cyclic AMP-responsive element-binding protein 3-like protein 3]	3.60981	3.08638e-09		TRINITY_DN102252_c0_g1	PPP1R42	Protein phosphatase 1 regulatory subunit 42 (Leucine-rich repeat-containing protein 67)	3.60149	2.88885	-0.706248	0.101075
TRINITY_DN111999_c1_g1	STXBP5L	Syntaxin-binding protein 5-like (Lethal(2) giant larvae protein homolog 4) (Tomosyn-2)	-3.01377	3.44467e-14		TRINITY_DN117071_c1_g1	ACER1	Alkaline ceramidase 1 (AlkCDase 1) (Alkaline CDase 1) (EC 3.5.1.23) (Acylsphingosine deacylase 3) (N-acylsphingosine amidohydrolase 3)	1.46073	5.78424e-09		TRINITY_DN102306_c1_g2	TEX9	Testis-expressed protein 9	1.1035	0.825158	-0.278211	0.429049
TRINITY_DN115581_c2_g1	SNAP91	Clathrin coat assembly protein AP180 (91 kDa synaptosomal-associated protein) (Clathrin coat-associated protein AP180) (Phosphoprotein F1-20)	-2.03494	3.77899e-14		TRINITY_DN100959_c2_g2	MPZ	Myelin protein P0 (Myelin peripheral protein) (MPP) (Myelin protein zero)	1.05439	3.55527e-08		TRINITY_DN102321_c0_g3	TMED10	Transmembrane emp24 domain-containing protein 10 (21 kDa transmembrane-trafficking protein) (Transmembrane protein Tmp21) (p24 family protein delta-1) (p24delta1)	0.540116	1.05521	0.515252	0.0154432
TRINITY_DN114096_c1_g1	PAX6	Paired box protein Pax-6 (Oculorhombin)	-2.2273	3.93325e-14		TRINITY_DN80752_c0_g1	MASP2	Mannan-binding lectin serine protease 2 (EC 3.4.21.104) (MBL-associated serine protease 2) (Mannose-binding protein-associated serine protease 2) (MASP-2) [Cleaved into: Mannan-binding lectin serine protease 2 A chain; Mannan-binding lectin serine protease 2 B chain]	5.12467	3.62667e-08		TRINITY_DN102328_c0_g2	ATP6V1D	V-type proton ATPase subunit D (V-ATPase subunit D) (Vacuolar proton pump subunit D)	1.03922	0.912503	-0.126673	0.602191
TRINITY_DN107030_c0_g3	GRM3	Metabotropic glutamate receptor 3 (mGluR3)	-4.33739	7.24856e-14		TRINITY_DN60311_c0_g1	RBP2	Retinol-binding protein 2 (Cellular retinol-binding protein II) (CRBP-II)	7.91222	6.59003e-08		TRINITY_DN102370_c0_g1	SORCS1	VPS10 domain-containing receptor SorCS3	1.07745	0.849999	-0.227014	0.697232
TRINITY_DN117320_c4_g2	SLC6A1	Sodium- and chloride-dependent GABA transporter 1 (GAT-1) (Solute carrier family 6 member 1)	-1.84425	7.72607e-14		TRINITY_DN99509_c2_g1	NA	NA	2.34105	6.59003e-08		TRINITY_DN102392_c2_g1	EHF	ETS homologous factor (ETS domain-containing transcription factor)	1.6524	1.72127	0.0697284	0.92482
TRINITY_DN118031_c2_g1	PTPRN2	Receptor-type tyrosine-protein phosphatase N2	-2.24114	1.82843e-13		TRINITY_DN3686_c0_g1	AGT	Angiotensinogen	7.25401	1.54277e-07		TRINITY_DN102415_c3_g1	CHTF8	Chromosome transmission fidelity protein 8 homolog	0.552086	1.37137	0.819418	0.0288296
TRINITY_DN113978_c0_g3	NA	NA	-8.13918	2.85736e-13		TRINITY_DN60095_c0_g1	IDO2	Indoleamine 2,3-dioxygenase 2 (IDO-2) (EC 1.13.11.-) (Indoleamine 2,3-dioxygenase-like protein 1) (Indoleamine-pyrrole 2,3-dioxygenase-like protein 1)	7.25248	2.15509e-07		TRINITY_DN102452_c2_g1	MAL	Myelin and lymphocyte protein (T-lymphocyte maturation-associated protein)	0.58115	1.02049	0.43945	0.0333635
TRINITY_DN98271_c0_g1	FXYD6	FXYD domain-containing ion transport regulator 6 (Phosphohippolin)	-1.53261	3.32404e-13		TRINITY_DN100808_c1_g1	OTOL1	Otolin-1	1.8549	2.26741e-07		TRINITY_DN102463_c0_g1	NA	Uncharacterized protein C3orf67 homolog	1.76234	0.861115	-0.899788	0.157854
TRINITY_DN105397_c2_g3	SST	Somatostatin [Cleaved into: Somatostatin-28; Somatostatin-14]	-2.78135	5.29659e-13		TRINITY_DN85089_c3_g1	ITIH3	Inter-alpha-trypsin inhibitor heavy chain H3 (ITI heavy chain H3) (ITI-HC3) (Inter-alpha-inhibitor heavy chain 3)	3.84174	2.80707e-07		TRINITY_DN102621_c5_g2	NA	NA	2.17973	2.0916	-0.0846735	0.998569
TRINITY_DN115699_c1_g2	NRXN2	Neurexin-2 (Neurexin II-alpha) (Neurexin-2-alpha)	-3.71036	8.79665e-13		TRINITY_DN97475_c0_g2	NA	NA	2.40495	3.22399e-07		TRINITY_DN102634_c3_g1	SH3GL2	Endophilin-A1 (Endophilin-1) (SH3 domain-containing GRB2-like protein 1) (SH3p4)	2.03335	1.79979	-0.232558	0.519646
TRINITY_DN93133_c3_g1	CACNA1A	Voltage-dependent P/Q-type calcium channel subunit alpha-1A (Brain calcium channel I) (BI) (Calcium channel, L type, alpha-1 polypeptide isoform 4) (Voltage-gated calcium channel subunit alpha Cav2.1)	-4.68736	9.21027e-13		TRINITY_DN90059_c0_g1	A1CF	APOBEC1 complementation factor (APOBEC1-stimulating protein)	7.61856	3.7633e-07		TRINITY_DN102649_c1_g1	C2ORF66	hypothetical protein	4.3606	3.92071	-0.431365	0.293893
TRINITY_DN95711_c0_g2	UCHL1	Ubiquitin carboxyl-terminal hydrolase isozyme L1 (UCH-L1) (EC 3.4.19.12) (EC 6.-.-.-) (Neuron cytoplasmic protein 9.5) (PGP 9.5) (PGP9.5) (Ubiquitin thioesterase L1)	-2.7265	1.75089e-12		TRINITY_DN97386_c0_g1	NA	NA	2.47238	4.06357e-07		TRINITY_DN102693_c2_g1	DRP2	Dystrophin-related protein 2 (DRP-2)	1.13368	1.6794	0.546782	0.184473
TRINITY_DN100182_c1_g1	UNCX	Homeobox protein unc-4 homolog (Homeobox protein Uncx4.1)	-3.04546	3.22592e-12		TRINITY_DN81433_c0_g1	NA	NA	4.76763	8.51856e-07		TRINITY_DN102776_c4_g1	RENBP	N-acylglucosamine 2-epimerase (AGE) (EC 5.1.3.8) (GlcNAc 2-epimerase) (N-acetyl-D-glucosamine 2-epimerase) (Renin-binding protein) (RnBP)	0.672581	1.23535	0.562931	0.0530387
TRINITY_DN113667_c1_g2	MYT1L	Myelin transcription factor 1-like protein (MyT1-L) (MyT1L) (Neural zinc finger factor 1) (NZF-1) (Postmitotic neural gene 1 protein) (Zinc finger protein Png-1)	-3.61578	3.70912e-12		TRINITY_DN43485_c0_g1	CTSE	Cathepsin E (EC 3.4.23.34) [Cleaved into: Cathepsin E form I; Cathepsin E form II]	7.03434	2.79923e-06		TRINITY_DN102800_c1_g2	ARR3	Arrestin-C (Cone arrestin)	4.23951	3.79633	-0.429465	0.406289
TRINITY_DN94511_c1_g3	NMNAT2	Nicotinamide/nicotinic acid mononucleotide adenylyltransferase 2 (NMN/NaMN adenylyltransferase 2) (EC 2.7.7.1) (EC 2.7.7.18) (Nicotinamide mononucleotide adenylyltransferase 2) (NMN adenylyltransferase 2) (Nicotinate-nucleotide adenylyltransferase 2) (NaMN adenylyltransferase 2)	-1.75891	4.08767e-12		TRINITY_DN71605_c0_g1	LCAT	Phosphatidylcholine-sterol acyltransferase (EC 2.3.1.43) (Lecithin-cholesterol acyltransferase) (Phospholipid-cholesterol acyltransferase) (Fragment)	4.99233	5.40181e-06		TRINITY_DN102803_c1_g4	ALDOB	Fructose-bisphosphate aldolase B (EC 4.1.2.13) (Liver-type aldolase)	0.991002	1.06647	0.0755156	0.799338
TRINITY_DN119279_c0_g1	SYNGR3	Synaptogyrin-3	-1.97756	5.76768e-12		TRINITY_DN68277_c0_g1	SLCO1C1	Solute carrier organic anion transporter family member 1C1 (Solute carrier family 21 member 14) (Thyroxine transporter)	4.13408	5.96653e-06		TRINITY_DN102815_c1_g1	DTD1	D-tyrosyl-tRNA(Tyr) deacylase 1	1.08141	1.02605	-0.055292	0.865412
TRINITY_DN116261_c1_g1	GRIK2	Glutamate receptor ionotropic, kainate 2 (GluK2) (Excitatory amino acid receptor 4) (EAA4) (Glutamate receptor 6) (GluR-6) (GluR6)	-2.38096	6.34726e-12		TRINITY_DN90059_c0_g2	A1CF	APOBEC1 complementation factor (APOBEC1-stimulating protein)	3.12006	6.30854e-06		TRINITY_DN102823_c0_g3	CCDC153	Coiled-coil domain-containing protein 153	1.80612	0.871638	-0.934113	0.0041686
TRINITY_DN99501_c1_g1	CRYGNB	Gamma-crystallin N-B	-4.05123	1.14009e-11		TRINITY_DN97838_c4_g3	LGALS1	Galectin-1	4.51033	6.51166e-06		TRINITY_DN102873_c0_g1	FANCD2	Fanconi anemia group D2 protein (Protein FACD2)	1.05462	0.581336	-0.4732	0.0820283
TRINITY_DN93526_c2_g1	SYNPR	Synaptoporin	-3.73507	1.46443e-11		TRINITY_DN84834_c1_g1	APOB	Apolipoprotein B-100	4.54886	8.54441e-06		TRINITY_DN102996_c0_g1	TEKT3	Tektin-3	3.03473	2.23655	-0.794318	0.078271
TRINITY_DN117164_c1_g1	CACNA1B	Voltage-dependent N-type calcium channel subunit alpha-1B	-3.56855	1.84141e-11		TRINITY_DN98653_c1_g1	NUDT16	U8 snoRNA-decapping enzyme (EC 3.6.1.62) (IDP phosphatase) (IDPase) (EC 3.6.1.64) (Inosine diphosphate phosphatase) (Nucleoside diphosphate-linked moiety X motif 16) (Nudix motif 16) (m7GpppN-mRNA hydrolase)	1.74747	1.42884e-05		TRINITY_DN103010_c0_g1	SLC2A11	Solute carrier family 2, facilitated glucose transporter member 11 (Glucose transporter type 10) (GLUT-10) (Glucose transporter type 11) (GLUT-11)	1.40548	1.54925	0.145681	0.865521
TRINITY_DN92140_c1_g1	KCNC1	Potassium voltage-gated channel subfamily C member 1 (NGK2) (Voltage-gated potassium channel subunit Kv3.1) (Voltage-gated potassium channel subunit Kv4)	-7.69494	1.87751e-11		TRINITY_DN106826_c0_g1	HAL	Histidine ammonia-lyase (Histidase) (EC 4.3.1.3)	1.35237	1.66166e-05		TRINITY_DN103055_c6_g2	C1GALT1	Glycoprotein-N-acetylgalactosamine 3-beta-galactosyltransferase 1 (EC 2.4.1.122) (Core 1 O-glycan T-synthase) (Core 1 UDP-galactose:N-acetylgalactosamine-alpha-R beta 1,3-galactosyltransferase 1) (Core 1 beta1,3-galactosyltransferase 1) (C1GalT1) (Core 1 beta3-Gal-T1)	0.746599	1.07492	0.328416	0.0677423
TRINITY_DN115017_c4_g1	ATP6V1B	V-type proton ATPase subunit B (V-ATPase subunit B) (Vacuolar proton pump subunit B)	-1.59704	1.88114e-11		TRINITY_DN116487_c0_g1	SOX9	Transcription factor SOX-9	1.04488	1.96275e-05		TRINITY_DN103085_c1_g1	CFAP65	Coiled-coil domain-containing protein 108	4.74094	2.41767	-2.27346	0.0250531
TRINITY_DN119760_c3_g1	GABRA1	Gamma-aminobutyric acid receptor subunit alpha-1 (GABA(A) receptor subunit alpha-1)	-3.96973	2.02506e-11		TRINITY_DN58250_c0_g1	CLPS	Colipase	4.53811	2.19998e-05		TRINITY_DN103184_c0_g2	RGS2	Regulator of G-protein signaling 2 (RGS2)	0.112163	1.10271	0.990577	4.90668e-06
TRINITY_DN94089_c0_g1	SEPT3	Neuronal-specific septin-3	-2.53207	2.05406e-11		TRINITY_DN111252_c0_g1	PLIN1	Perilipin-1	2.6153	2.27421e-05		TRINITY_DN103268_c0_g1	FOXI1E	Forkhead box protein I1-ema (FoxI1-ema) (Ectodermally-expressed mesendoderm antagonist) (Xema) (FoxI3)	1.66486	1.25737	-0.407405	0.0220052
TRINITY_DN102549_c0_g2	CACNG8	Voltage-dependent calcium channel gamma-8 subunit (Neuronal voltage-gated calcium channel gamma-8 subunit) (Transmembrane AMPAR regulatory protein gamma-8) (TARP gamma-8)	-3.42192	2.24226e-11		TRINITY_DN99965_c0_g1	UGT2A1	UDP-glucuronosyltransferase 2A2 (UDPGT 2A2) (EC 2.4.1.17)	1.56933	5.24662e-05		TRINITY_DN103277_c2_g1	CDKN1C	hypothetical protein	0.919303	1.23348	0.3142	0.0713928
TRINITY_DN117329_c3_g1	SCG3	Secretogranin-3 (Secretogranin III) (SgIII)	-1.64949	3.22436e-11		TRINITY_DN47227_c0_g1	PGC	Gastricsin (EC 3.4.23.3) (Pepsinogen C)	7.98713	7.99975e-05		TRINITY_DN103296_c1_g1	GPRC5C	G-protein coupled receptor family C group 5 member C (Retinoic acid-induced gene 3 protein) (RAIG-3)	1.13862	0.344333	-0.794175	0.0333458
TRINITY_DN107301_c0_g1	APBA2	Amyloid-beta A4 precursor protein-binding family A member 2 (Adapter protein X11beta) (Neuron-specific X11L protein) (Neuronal Munc18-1-interacting protein 2) (Mint-2)	-2.18393	4.78116e-11		TRINITY_DN63896_c0_g2	SULT3A1	Amine sulfotransferase (EC 2.8.2.3) (AST-RB1) (Sulfotransferase 3A1) (ST3A1)	6.46486	0.000134485		TRINITY_DN103327_c4_g1	AP2A1	AP-2 complex subunit alpha-1 (100 kDa coated vesicle protein A) (Adaptor protein complex AP-2 subunit alpha-1) (Adaptor-related protein complex 2 subunit alpha-1) (Alpha-adaptin A) (Alpha1-adaptin) (Clathrin assembly protein complex 2 alpha-A large chain) (Plasma membrane adaptor HA2/AP2 adaptin alpha A subunit)	1.23277	0.403781	-0.828968	2.0707e-05
TRINITY_DN118050_c2_g1	ATP2B3	Plasma membrane calcium-transporting ATPase 3 (PMCA3) (EC 3.6.3.8) (Plasma membrane calcium ATPase isoform 3) (Plasma membrane calcium pump isoform 3)	-2.99791	5.75227e-11		TRINITY_DN32861_c0_g1	PAG2	Pregnancy-associated glycoprotein 2 (PAG 2) (EC 3.4.23.-)	7.30138	0.000200777		TRINITY_DN103328_c6_g1	PDZD7	PDZ domain-containing protein 7	4.09063	3.39071	-0.683499	0.241528
TRINITY_DN96084_c3_g1	CLSTN3	Calsyntenin-3 (Alcadein-beta) (Alc-beta)	-4.52518	6.21717e-11		TRINITY_DN95851_c0_g5	NA	Trypsin-1 (EC 3.4.21.4) (Trypsin I)	4.34227	0.000286323		TRINITY_DN103341_c1_g2	CCDC78	Coiled-coil domain-containing protein 78 (xCCDC78)	2.86071	1.5864	-1.2695	0.0199217
TRINITY_DN78330_c0_g1	RSPH1	Radial spoke head 1 homolog (Meichroacidin homolog) (Meichroacidin-like sperm-specific axonemal protein) (Testis-specific gene A2-like protein)	-1.63519	7.55583e-11		TRINITY_DN98502_c0_g1	UPP2	Uridine phosphorylase 1 (UPase 1) (UrdPase 1) (EC 2.4.2.3)	1.7429	0.000900902		TRINITY_DN103345_c0_g1	NA	hypothetical protein	2.55083	2.51776	-0.0302528	0.96903
TRINITY_DN102702_c0_g1	OTPB	Homeobox protein orthopedia B	-2.60483	7.6505e-11		TRINITY_DN80161_c0_g1	VNN1	Pantetheinase (EC 3.5.1.92) (Pantetheine hydrolase) (Vascular non-inflammatory molecule 1) (Vanin-1)	3.9828	0.000956478		TRINITY_DN103352_c1_g2	ATP6V1A	V-type proton ATPase catalytic subunit A (V-ATPase subunit A) (EC 7.1.2.2) (V-ATPase 69 kDa subunit) (Vacuolar proton pump subunit alpha)	1.72263	2.10093	0.378396	0.0509901
TRINITY_DN93371_c3_g1	L1CAM	Neural cell adhesion molecule L1 (N-CAM-L1) (NCAM-L1) (CD antigen CD171)	-2.55989	1.02602e-10		TRINITY_DN96504_c1_g1	CPB2	Carboxypeptidase B2 (EC 3.4.17.20) (Carboxypeptidase R) (CPR) (Carboxypeptidase U) (CPU) (Thrombin-activable fibrinolysis inhibitor) (TAFI)	3.7857	0.00124877		TRINITY_DN103365_c1_g1	CES5A	Fatty acyl-CoA hydrolase precursor, medium chain (EC 3.1.2.-) (Thioesterase B)	4.14646	4.22739	0.0824065	0.809796
TRINITY_DN117536_c4_g2	TOP2B	DNA topoisomerase 2-beta (EC 5.99.1.3) (DNA topoisomerase II, beta isozyme)	-1.17378	1.17089e-10		TRINITY_DN102744_c1_g1	CYP8B1	5-beta-cholestane-3-alpha,7-alpha-diol 12-alpha-hydroxylase (EC 1.14.14.139) (CYPVIIIB1) (Cytochrome P450 8B1) (Sterol 12-alpha-hydroxylase)	2.7317	0.00158463		TRINITY_DN103385_c2_g1	SMARCA5	SWI/SNF-related matrix-associated actin-dependent regulator of chromatin subfamily A member 5 (SWI/SNF-related matrix-associated actin-dependent regulator of chromatin A5) (EC 3.6.4.-) (Sucrose nonfermenting protein 2 homolog) (hSNF2H)	1.30054	1.09579	-0.204711	0.339361
TRINITY_DN113913_c0_g1	GRM3	Metabotropic glutamate receptor 3 (mGluR3)	-2.88835	1.45342e-10		TRINITY_DN113098_c0_g1	AKR1A1A	Alcohol dehydrogenase [NADP(+)] A (EC 1.1.1.2) (Aldehyde reductase-A) (Aldo-keto reductase family 1 member A1-A)	2.39305	0.00271515		TRINITY_DN103388_c0_g1	UBE2U	Ubiquitin-conjugating enzyme E2 U (EC 2.3.2.23) (E2 ubiquitin-conjugating enzyme U) (Ubiquitin carrier protein U) (Ubiquitin-protein ligase U)	3.29964	1.84974	-1.43512	0.128115
TRINITY_DN112370_c2_g2	MYT1L	Myelin transcription factor 1-like protein (MyT1-L) (MyT1L) (Neural zinc finger factor 1) (NZF-1) (Postmitotic neural gene 1 protein) (Zinc finger protein Png-1)	-4.34495	2.22125e-10		TRINITY_DN87290_c0_g2	CYB5R2	NADH-cytochrome b5 reductase 2 (b5R.2) (EC 1.6.2.2)	1.17669	0.00285177		TRINITY_DN103398_c1_g2	FAM167A	Protein FAM167A	1.08723	1.4081	0.32115	0.175059
TRINITY_DN103633_c1_g1	NEUROD1	Neurogenic differentiation factor 1 (NeuroD) (NeuroD1)	-1.58398	2.24835e-10		TRINITY_DN115318_c2_g4	GJB2	Gap junction beta-2 protein (Connexin-26) (Cx26)	1.01835	0.00290183		TRINITY_DN103404_c2_g1	PITPNA	Phosphatidylinositol transfer protein alpha isoform (PI-TP-alpha) (PtdIns transfer protein alpha) (PtdInsTP alpha)	0.78983	1.33626	0.546591	0.0193129
TRINITY_DN118954_c2_g1	MAPK10	Mitogen-activated protein kinase 10 (MAP kinase 10) (MAPK 10) (EC 2.7.11.24) (MAP kinase p49 3F12) (Stress-activated protein kinase JNK3) (c-Jun N-terminal kinase 3)	-2.0527	2.50195e-10		TRINITY_DN95470_c1_g3	MIOX	Inositol oxygenase (EC 1.13.99.1) (Myo-inositol oxygenase) (MI oxygenase)	2.65368	0.00415245		TRINITY_DN103449_c2_g6	SMPD4	Sphingomyelin phosphodiesterase 4 (EC 3.1.4.12) (Neutral sphingomyelinase 3) (nSMase-3) (nSMase3) (Neutral sphingomyelinase III)	1.0599	0.105042	-0.954875	0.000340385
TRINITY_DN113708_c3_g2	DYNLT1	Dynein light chain Tctex-type 1 (Protein CW-1) (T-complex testis-specific protein 1 homolog)	-1.67417	2.56929e-10		TRINITY_DN100951_c1_g2	HOXC10	Homeobox protein Hox-C10	1.12508	0.00439977		TRINITY_DN103583_c3_g1	SLC47A1	Multidrug and toxin extrusion protein 1 (MATE-1) (Solute carrier family 47 member 1)	0.647166	1.26562	0.619812	0.184936
TRINITY_DN90748_c0_g1	CUZD1	CUB and zona pellucida-like domain-containing protein 1	-1.13279	2.82423e-10		TRINITY_DN85545_c0_g1	DRP2	Dystrophin-related protein 2 (DRP-2)	1.10001	0.00444065		TRINITY_DN103592_c6_g1	PLSCR2	Phospholipid scramblase 2 (PL scramblase 2) (Ca(2+)-dependent phospholipid scramblase 2)	1.09031	1.06194	-0.0280776	0.9865
TRINITY_DN106660_c3_g1	CALB1	Calbindin (Calbindin D28) (D-28K) (Vitamin D-dependent calcium-binding protein, avian-type)	-1.13713	3.16136e-10		TRINITY_DN79282_c0_g1	SVEP1	Sushi, von Willebrand factor type A, EGF and pentraxin domain-containing protein 1	2.59293	0.00630222		TRINITY_DN103594_c0_g1	RORB	Nuclear receptor ROR-beta (Nuclear receptor RZR-beta) (Nuclear receptor subfamily 1 group F member 2) (Retinoid-related orphan receptor-beta)	0.623497	1.16633	0.543126	0.0951188
TRINITY_DN110900_c2_g1	SNAP91	Clathrin coat assembly protein AP180 (91 kDa synaptosomal-associated protein) (Clathrin coat-associated protein AP180) (Phosphoprotein F1-20)	-2.96659	3.62463e-10		TRINITY_DN176105_c0_g1	ANK3	Ankyrin-3	2.66902	0.00695698		TRINITY_DN103636_c1_g2	FCN1	Ficolin-1 (Collagen/fibrinogen domain-containing protein 1) (Ficolin-A) (Ficolin-alpha) (M-ficolin)	2.00447	2.02716	0.0227872	0.952345
TRINITY_DN90560_c4_g1	TUB	Tubby protein homolog	-3.49822	3.65565e-10		TRINITY_DN221004_c0_g1	AMY2B	Alpha-amylase 2B (EC 3.2.1.1) (1,4-alpha-D-glucan glucanohydrolase 2B) (Carcinoid alpha-amylase)	6.42572	0.00757575		TRINITY_DN103675_c1_g1	CHD6	Chromodomain-helicase-DNA-binding protein 6 (CHD-6) (EC 3.6.4.12) (ATP-dependent helicase CHD6)	1.01365	0.41643	-0.597156	0.16419
TRINITY_DN118079_c4_g2	AMPH	Amphiphysin	-1.45067	3.73258e-10		TRINITY_DN96711_c2_g3	F7	Coagulation factor VII (EC 3.4.21.21) (Serum prothrombin conversion accelerator) [Cleaved into: Factor VII light chain; Factor VII heavy chain]	2.52441	0.00886675		TRINITY_DN103713_c0_g1	TEX47	hypothetical protein	1.7276	0.730364	-0.995851	0.116538
TRINITY_DN106436_c0_g3	TEKT1	Tektin-1	-2.11873	3.89921e-10								TRINITY_DN103720_c4_g2	SLC30A8	Zinc transporter 8 (ZnT-8) (Solute carrier family 30 member 8)	1.7659	1.48533	-0.27821	0.741399
TRINITY_DN88028_c0_g1	TRHA	Pro-thyrotropin-releasing hormone-A (Pro-TRH-A) (Prothyroliberin type A) [Cleaved into: Thyrotropin-releasing hormone (TRH) (Protirelin) (TSH-releasing factor) (Thyroliberin) (Thyrotropin-releasing factor) (TRF)]	-2.91079	4.47976e-10								TRINITY_DN103724_c2_g2	CLDN7	Claudin-7	2.98643	3.3629	0.378425	0.145965
TRINITY_DN104063_c4_g1	ELAVL2	ELAV-like protein 2 (Elav like-1) (Xel-1) (Protein ElrB) (p45)	-3.94146	4.51785e-10								TRINITY_DN103837_c3_g1	FAM183B	Protein FAM183B	2.32986	1.37817	-0.948732	0.0613587
TRINITY_DN119328_c1_g2	ALDOCB	Fructose-bisphosphate aldolase C-B (EC 4.1.2.13) (Brain-type aldolase-B)	-1.4039	5.35039e-10								TRINITY_DN103838_c0_g3	ATP6V0D1	V-type proton ATPase subunit d 1 (V-ATPase subunit d 1) (Vacuolar proton pump subunit d 1)	1.28339	1.35712	0.0738842	0.788323
TRINITY_DN105303_c1_g1	FOXJ1-B	Forkhead box protein J1-B (FoxJ1-B) (FoxJ1b) (xFoxJ1')	-2.78467	7.06644e-10								TRINITY_DN103858_c1_g1	CFAP58	Cilia- and flagella-associated protein 58	3.24996	2.36281	-0.881648	0.0576536
TRINITY_DN118285_c0_g1	C1QTNF4	Complement C1q tumor necrosis factor-related protein 4 (C1q/TNF-related protein 4)	-2.2041	1.03423e-09								TRINITY_DN103903_c0_g1	NA	hypothetical protein	1.00215	0.719854	-0.282173	0.355464
TRINITY_DN119754_c4_g2	UCHL1	Ubiquitin carboxyl-terminal hydrolase isozyme L1 (UCH-L1) (EC 3.4.19.12) (EC 6.-.-.-) (Neuron cytoplasmic protein 9.5) (PGP 9.5) (PGP9.5) (Ubiquitin thioesterase L1)	-1.53921	1.18982e-09								TRINITY_DN103913_c3_g2	PGBD1	PiggyBac transposable element-derived protein 1	1.56392	0.574173	-0.989476	0.00103503
TRINITY_DN118535_c3_g1	GABBR1	Gamma-aminobutyric acid type B receptor subunit 1 (GABA-B receptor 1) (GABA-B-R1) (GABA-BR1) (GABABR1) (Gb1)	-2.20217	1.27564e-09								TRINITY_DN103997_c1_g1	RAB36	Ras-related protein Rab-36	1.7434	2.12529	0.382446	0.164047
TRINITY_DN110240_c5_g1	CHRNB2	Neuronal acetylcholine receptor subunit beta-2 (Neuronal acetylcholine receptor non-alpha-1 chain) (N-alpha 1)	-7.68186	1.32298e-09								TRINITY_DN104002_c1_g1	PPHLN1	Periphilin-1	1.05732	0.202351	-0.854964	0.0195011
TRINITY_DN108893_c0_g1	ARX	Aristaless-related homeobox protein (ARX)	-7.40121	1.64466e-09								TRINITY_DN104017_c5_g2	DHX34	Probable ATP-dependent RNA helicase DHX34 (EC 3.6.4.13) (DEAH box protein 34)	1.00031	0.223325	-0.776949	0.050642
TRINITY_DN101655_c1_g1	LHX1A	LIM/homeobox protein Lhx1 (LIM homeobox protein 1) (Homeobox protein Lim-1)	-2.7634	2.24929e-09								TRINITY_DN104026_c0_g1	DIO1	Type I iodothyronine deiodinase (EC 1.21.99.4) (5DI) (DIOI) (Type 1 DI) (Type-I 5'-deiodinase)	0.954946	1.05036	0.0956498	0.803016
TRINITY_DN100802_c0_g1	AQP4	Aquaporin-4 (AQP-4) (Mercurial-insensitive water channel) (MIWC) (WCH4)	-4.71353	2.26655e-09								TRINITY_DN104064_c0_g1	FAM81B	Protein FAM81B	2.29156	1.15445	-1.13422	0.102495
TRINITY_DN119032_c8_g1	TOPBP1	DNA topoisomerase 2-binding protein 1 (DNA topoisomerase II-beta-binding protein 1) (TopBP1) (DNA topoisomerase II-binding protein 1)	-1.19793	2.49719e-09								TRINITY_DN104085_c1_g1	ESRRG	Estrogen-related receptor gamma (Estrogen receptor-related protein 3) (Nuclear receptor subfamily 3 group B member 3)	1.20672	0.944093	-0.262224	0.444794
TRINITY_DN116175_c3_g2	STAR	Steroidogenic acute regulatory protein, mitochondrial	-2.4953	2.57739e-09								TRINITY_DN104199_c1_g3	MOXD2	DBH-like monooxygenase protein 2-like	1.31725	2.19793	0.880727	1.53847e-09
TRINITY_DN112592_c2_g1	SLC6A11	Sodium- and chloride-dependent GABA transporter 3 (GAT-3) (Solute carrier family 6 member 11)	-1.21277	2.67736e-09								TRINITY_DN104207_c0_g1	CHEK1	Serine/threonine-protein kinase Chk1 (EC 2.7.11.1) (CHK1 checkpoint homolog) (Cell cycle checkpoint kinase) (Checkpoint kinase-1)	0.593395	1.04918	0.455901	0.0455392
TRINITY_DN108629_c1_g1	SEZ6L	Seizure 6-like protein	-3.24182	2.77183e-09								TRINITY_DN104211_c1_g1	CHGA	Chromogranin-A	2.38701	1.69739	-0.689377	0.000119114
TRINITY_DN105077_c0_g1	ODF3	Outer dense fiber protein 3 (Outer dense fiber of sperm tails protein 3)	-1.71486	4.42815e-09								TRINITY_DN104266_c1_g1	VAC8	Vacuolar protein 8	1.68093	1.62751	-0.0530329	0.906958
TRINITY_DN105937_c0_g2	MORN3	MORN repeat-containing protein 3	-1.27443	4.81173e-09								TRINITY_DN104274_c3_g3	CHN1	N-chimaerin (A-chimaerin) (Alpha-chimerin) (N-chimerin) (NC) (Rho GTPase-activating protein 2)	1.42408	0.497029	-0.926933	0.0268202
TRINITY_DN113338_c1_g1	CDK5R1	Cyclin-dependent kinase 5 activator 1 (CDK5 activator 1) (Cyclin-dependent kinase 5 regulatory subunit 1) (TPKII regulatory subunit) [Cleaved into: Cyclin-dependent kinase 5 activator 1, p35 (p35); Cyclin-dependent kinase 5 activator 1, p25 (p25) (Tau protein kinase II 23 kDa subunit) (p23)]	-3.36629	4.871e-09								TRINITY_DN104290_c7_g1	CXCL14	C-X-C motif chemokine 14 (Chemokine BRAK) (MIP-2G) (Small-inducible cytokine B14)	1.32927	1.75447	0.425338	0.0598162
TRINITY_DN93815_c1_g4	NA	Synaptobrevin (Synaptic vesicle-associated integral membrane protein) (VAMP-1)	-2.24321	5.27375e-09								TRINITY_DN104318_c0_g1	PDC	Phosducin (PHD) (33 kDa phototransducing protein)	0.803604	1.45444	0.652757	0.185054
TRINITY_DN101582_c1_g2	NR2E1	Nuclear receptor subfamily 2 group E member 1 (Nuclear receptor TLX) (Protein tailless homolog) (Tll) (mTll)	-3.54244	5.36462e-09								TRINITY_DN104325_c0_g1	IRX5	Iroquois-class homeodomain protein irx-5 (Iroquois homeobox protein 5)	2.4535	1.80505	-0.648159	0.00015161
TRINITY_DN104981_c2_g2	POU3F4	POU domain, class 3, transcription factor 4 (Brain-specific homeobox/POU domain protein 4) (Brain-4) (Brn-4) (Octamer-binding protein 9) (Oct-9) (Octamer-binding transcription factor 9) (OTF-9) (RHS2 class III POU protein)	-1.81528	7.16065e-09								TRINITY_DN104344_c5_g1	RASEF	Ras and EF-hand domain-containing protein	1.01878	0.263608	-0.755136	0.0382665
TRINITY_DN98309_c1_g1	MYT1L	Myelin transcription factor 1-like protein (MyT1-L) (MyT1L) (Neural zinc finger factor 1) (NZF-1)	-7.45885	7.69075e-09								TRINITY_DN104384_c0_g1	STPG1	O(6)-methylguanine-induced apoptosis 2 (MAPO2) (Sperm-tail PG-rich repeat-containing protein 1)	2.16863	1.39934	-0.767483	0.0597066
TRINITY_DN105348_c1_g1	SPATA18	Mitochondria-eating protein (Spermatogenesis-associated protein 18)	-2.00135	8.2144e-09								TRINITY_DN104447_c0_g5	F9	Coagulation factor IX (EC 3.4.21.22) (Christmas factor) [Cleaved into: Coagulation factor IXa light chain; Coagulation factor IXa heavy chain]	1.96526	1.70065	-0.260959	0.754999
TRINITY_DN117522_c1_g1	LRRN2	Leucine-rich repeat neuronal protein 2 (Glioma amplified on chromosome 1 protein) (Leucine-rich repeat neuronal protein 5)	-2.85011	8.41763e-09								TRINITY_DN104451_c4_g1	GATA3	Trans-acting T-cell-specific transcription factor GATA-3 (GATA-binding factor 3)	1.85986	1.5695	-0.290153	0.128811
TRINITY_DN101228_c0_g1	NKX2-4	Homeobox protein Nkx-2.4 (Homeobox protein NK-2 homolog D)	-4.97244	8.83831e-09								TRINITY_DN104504_c4_g1	CHIT1	Chitotriosidase-1 (EC 3.2.1.14) (Chitinase-1)	1.80653	2.55146	0.745271	2.44037e-05
TRINITY_DN101561_c3_g1	TRIM46	Tripartite motif-containing protein 46 (Gene Y protein) (GeneY) (Tripartite, fibronectin type-III and C-terminal SPRY motif protein)	-2.77682	9.8529e-09								TRINITY_DN104510_c2_g1	ARL14EP	ARL14 effector protein	1.6844	1.25638	-0.42761	0.20115
TRINITY_DN99750_c5_g1	NHLH2	Helix-loop-helix protein 2 (HEN-2) (Class A basic helix-loop-helix protein 34) (bHLHa34) (Nescient helix loop helix 2) (NSCL-2)	-1.53347	1.11022e-08								TRINITY_DN104514_c1_g2	SCARB1	Scavenger receptor class B member 1 (SRB1) (CD36 and LIMPII analogous 1) (CLA-1) (CD36 antigen-like 1) (Collagen type I receptor, thrombospondin receptor-like 1) (SR-BI) (CD antigen CD36)	0.847376	1.04321	0.196177	0.60352
TRINITY_DN116460_c1_g2	SLC4A10	Sodium-driven chloride bicarbonate exchanger (Solute carrier family 4 member 10)	-1.99344	1.18272e-08								TRINITY_DN104579_c0_g1	DNAH12	Dynein heavy chain 12, axonemal (Axonemal beta dynein heavy chain 12) (Axonemal dynein heavy chain 12-like protein) (Axonemal dynein heavy chain 7-like protein) (Ciliary dynein heavy chain 12) (Dynein heavy chain 7-like, axonemal) (Dynein heavy chain domain-containing protein 2)	2.65099	1.23026	-1.41433	0.0950163
TRINITY_DN106111_c1_g1	HISAT	Histidine N-acetyltransferase (EC 2.3.1.33)	-1.89372	1.37044e-08								TRINITY_DN104599_c5_g1	CENPM	Centromere protein M (CENP-M) (Proliferation-associated nuclear element 1)	1.80854	1.62524	-0.183044	0.697115
TRINITY_DN99418_c1_g1	DPP10	Inactive dipeptidyl peptidase 10 (Dipeptidyl peptidase IV-related protein 3) (DPRP-3) (Dipeptidyl peptidase X) (DPP X) (Dipeptidyl peptidase-like protein 2) (DPL2)	-1.48254	1.44581e-08								TRINITY_DN104642_c1_g2	NRXN3A	Neurexin-3 (Neurexin III-alpha) (Neurexin-3-alpha)	1.70204	0.909777	-0.791801	0.00594493
TRINITY_DN115154_c1_g1	SYT1	Synaptotagmin-1 (Synaptotagmin I) (SytI)	-1.33674	1.96189e-08								TRINITY_DN104682_c0_g2	GABRA5	Gamma-aminobutyric acid receptor subunit alpha-5 (GABA(A) receptor subunit alpha-5)	3.1429	0.984818	-2.14964	0.0193706
TRINITY_DN116276_c2_g1	SVOP	Synaptic vesicle 2-related protein (SV2-related protein)	-2.77927	2.18486e-08								TRINITY_DN104693_c4_g1	SIX1B	Homeobox protein six1b (Homeobox protein six1a) (Sine oculis homeobox homolog 1a) (Sine oculis homeobox homolog 1b)	0.962903	1.45069	0.487827	0.0108341
TRINITY_DN116573_c2_g4	L3MBTL1	Lethal(3)malignant brain tumor-like protein 1 (H-l(3)mbt) (H-l(3)mbt protein) (L(3)mbt-like) (L(3)mbt protein homolog)	-3.04717	2.51386e-08								TRINITY_DN104696_c1_g1	TSPAN1	Tetraspanin-1 (Tspan-1)	1.24762	1.18466	-0.0628007	0.855112
TRINITY_DN118590_c5_g2	GAD2	Glutamate decarboxylase 2 (EC 4.1.1.15) (65 kDa glutamic acid decarboxylase) (GAD-65) (Glutamate decarboxylase 65 kDa isoform)	-3.71327	2.71399e-08								TRINITY_DN104718_c1_g1	CYP26A1	Cytochrome P450 26A1 (EC 1.14.13.-) (Cytochrome P450RAI) (Retinoic acid 4-hydroxylase) (Retinoic acid-metabolizing cytochrome)	1.93961	1.49691	-0.441103	0.440328
TRINITY_DN106140_c0_g1	NA	NA	-3.86759	3.0036e-08								TRINITY_DN104731_c0_g1	MSXC	Homeobox protein MSH-C	3.10564	2.92426	-0.18117	0.351627
TRINITY_DN110546_c3_g2	WDR17	WD repeat-containing protein 17	-3.24486	3.13665e-08								TRINITY_DN104765_c3_g1	ZNF436	Zinc finger protein 436	1.05437	0.0784931	-0.975918	0.0198883
TRINITY_DN82392_c0_g2	GAST	Gastrin/cholecystokinin-like peptide	-7.46097	3.4212e-08								TRINITY_DN104772_c0_g1	LRRTM1	Leucine-rich repeat transmembrane neuronal protein 1	1.35513	0.838725	-0.515623	0.269949
TRINITY_DN111658_c1_g2	DMXL2	DmX-like protein 2 (Rabconnectin-3)	-1.0816	3.42455e-08								TRINITY_DN104784_c0_g1	SPON2	Spondin-2 (Mindin)	1.19707	1.30705	0.110047	0.671679
TRINITY_DN106010_c1_g3	NPTN	Neuroplastin (Glycoprotein 55/65) (gp55/65) (Stromal cell-derived receptor 1) (SDR-1)	-1.14762	3.54609e-08								TRINITY_DN104785_c3_g1	ASCL1B	Achaete-scute homolog 1b (Zash-1b)	1.31486	1.42381	0.109124	0.715101
TRINITY_DN93581_c1_g1	GRIN1	Glutamate receptor ionotropic, NMDA 1 (GluN1) (Glutamate [NMDA] receptor subunit zeta-1) (N-methyl-D-aspartate receptor 1) (N-methyl-D-aspartate receptor subunit NR1) (NMD-R1)	-2.90285	3.71217e-08								TRINITY_DN104795_c0_g1	RIMS2	Regulating synaptic membrane exocytosis protein 2 (Rab-3-interacting molecule 2) (RIM 2)	2.65226	1.68229	-0.965876	0.0501305
TRINITY_DN117961_c4_g1	SPOCK2	Testican-2 (SPARC/osteonectin, CWCV, and Kazal-like domains proteoglycan 2)	-1.62125	3.83696e-08								TRINITY_DN104815_c1_g1	COL6A2	Collagen alpha-2(VI) chain	1.39455	1.78046	0.386065	0.0280271
TRINITY_DN97642_c0_g2	ATCAY	Caytaxin	-3.63116	3.85737e-08								TRINITY_DN104843_c0_g2	RAD50	DNA repair protein RAD50 (mRad50) (EC 3.6.-.-)	1.01149	0.449687	-0.561726	0.029069
TRINITY_DN68865_c0_g1	ATP8A1	Phospholipid-transporting ATPase IA (EC 7.6.2.1) (ATPase class I type 8A member 1) (Chromaffin granule ATPase II) (P4-ATPase flippase complex alpha subunit ATP8A1)	-7.31409	3.95317e-08								TRINITY_DN104846_c1_g2	AP3B2	AP-3 complex subunit beta-2 (Adaptor protein complex AP-3 subunit beta-2) (Adaptor-related protein complex 3 subunit beta-2) (Beta-3B-adaptin) (Clathrin assembly protein complex 3 beta-2 large chain) (Neuron-specific vesicle coat protein beta-NAP)	2.27722	1.6381	-0.638409	0.0100019
TRINITY_DN119494_c8_g1	SPOCK1	Testican-1 (Protein SPOCK)	-2.48732	4.03613e-08								TRINITY_DN104855_c0_g1	CFAP221	Cilia- and flagella-associated protein 221 (Primary ciliary dyskinesia protein 1)	1.87482	0.767246	-1.10646	0.0356125
TRINITY_DN91076_c2_g1	TH	Tyrosine 3-monooxygenase (EC 1.14.16.2) (Tyrosine 3-hydroxylase) (TH) (Tyrosine hydroxylase)	-7.01366	4.16207e-08								TRINITY_DN104943_c0_g1	WNT6	Protein Wnt-6	1.07331	1.17189	0.0991227	0.847152
TRINITY_DN97223_c1_g1	S100B	Protein S100-B (S-100 protein beta chain) (S-100 protein subunit beta) (S100 calcium-binding protein B)	-1.20067	4.42895e-08								TRINITY_DN104944_c0_g1	YJEFN3	YjeF N-terminal domain-containing protein 3 (YjeF_N3) (hYjeF_N3)	1.14008	1.47231	0.332599	0.220605
TRINITY_DN111423_c3_g1	PACRG	Parkin coregulated gene protein homolog (Hypertension-related protein 1-like protein) (PARK2 coregulated gene protein)	-1.61047	4.498e-08								TRINITY_DN104978_c3_g1	TMEM165	Transmembrane protein 165 (Transmembrane protein PT27) (Transmembrane protein TPARL)	0.660042	1.06019	0.400201	0.0375271
TRINITY_DN100853_c0_g1	OLIG2	Oligodendrocyte transcription factor 2 (Oligo2)	-3.80252	5.00251e-08								TRINITY_DN104980_c2_g3	ATP2B1	Plasma membrane calcium-transporting ATPase 1 (PMCA1) (EC 3.6.3.8) (Plasma membrane calcium ATPase isoform 1) (Plasma membrane calcium pump isoform 1)	1.15982	0.553421	-0.606362	0.00080944
TRINITY_DN96073_c7_g3	DNAH7	Dynein heavy chain 7, axonemal (Axonemal beta dynein heavy chain 7) (Axonemal dynein heavy chain b) (Ciliary dynein heavy chain 7) (Dynein-like protein 7)	-2.2502	6.34956e-08								TRINITY_DN104991_c0_g1	KIF19	Kinesin-like protein KIF19	1.42422	0.92525	-0.497756	0.423341
TRINITY_DN119227_c3_g1	TRIM46	Tripartite motif-containing protein 46 (Gene Y protein) (GeneY) (Tripartite, fibronectin type-III and C-terminal SPRY motif protein)	-2.15026	6.4693e-08								TRINITY_DN104998_c1_g1	EFCAB2	Dynein regulatory complex protein 8 (EF-hand calcium-binding domain-containing protein 2)	2.82467	1.71157	-1.10854	0.0970652
TRINITY_DN111601_c1_g4	APBA2	Amyloid-beta A4 precursor protein-binding family A member 2 (Adapter protein X11beta) (Neuron-specific X11L protein) (Neuronal Munc18-1-interacting protein 2) (Mint-2)	-1.87977	6.59003e-08								TRINITY_DN105005_c1_g1	ACSL6	Long-chain-fatty-acid--CoA ligase 6 (EC 6.2.1.3) (Long-chain acyl-CoA synthetase 6) (LACS 6)	3.17643	2.5829	-0.589602	0.171265
TRINITY_DN116190_c1_g1	PCSK1	Neuroendocrine convertase 1 (NEC 1) (EC 3.4.21.93) (Prohormone convertase 1) (Proprotein convertase 1) (PC1)	-2.54937	7.18678e-08								TRINITY_DN105007_c4_g1	VAMP4	Vesicle-associated membrane protein 4 (VAMP-4)	0.950561	1.03252	0.0822191	0.846612
TRINITY_DN118548_c0_g1	PACSIN1B	Protein kinase C and casein kinase substrate in neurons protein 1 (Syndapin-1)	-1.50675	7.79212e-08								TRINITY_DN105038_c1_g6	ILF2	Interleukin enhancer-binding factor 2 homolog	1.03095	0.72187	-0.309073	0.0727209
TRINITY_DN110704_c1_g4	MAB21L1	Putative nucleotidyltransferase MAB21L1 (EC 2.7.7.-) (Protein mab-21-like 1)	-1.2468	8.17282e-08								TRINITY_DN105039_c2_g5	CLSPN	Claspin	1.22333	0.904166	-0.318976	0.452922
TRINITY_DN119650_c2_g1	CACNA1A	Voltage-dependent P/Q-type calcium channel subunit alpha-1A (Brain calcium channel I) (BI) (Calcium channel, L type, alpha-1 polypeptide isoform 4) (Voltage-gated calcium channel subunit alpha Cav2.1)	-3.88138	8.294e-08								TRINITY_DN105051_c3_g1	TNFSF10	Tumor necrosis factor ligand superfamily member 10	1.25421	0.925553	-0.327978	0.494237
TRINITY_DN117511_c0_g1	NA	NA	-2.36704	8.52437e-08								TRINITY_DN105052_c0_g3	B3GAT1	Galactosylgalactosylxylosylprotein 3-beta-glucuronosyltransferase 1 (EC 2.4.1.135) (Beta-1,3-glucuronyltransferase 1) (Glucuronosyltransferase P) (GlcAT-P) (UDP-GlcUA:glycoprotein beta-1,3-glucuronyltransferase) (GlcUAT-P)	1.2559	1.98849	0.736354	0.252388
TRINITY_DN119320_c9_g2	L1CAM	Neural cell adhesion molecule L1 (N-CAM-L1) (NCAM-L1) (L1-CAM)	-1.42317	8.58335e-08								TRINITY_DN105098_c2_g2	EPYC	Epiphycan (Dermatan sulfate proteoglycan 3) (Proteoglycan-Lb) (PG-Lb) (Small chondroitin/dermatan sulfate proteoglycan)	1.02361	0.572554	-0.451032	0.00863838
TRINITY_DN90951_c3_g1	ACTL6B	Actin-like protein 6B (BRG1-associated factor 53B) (BAF53B)	-1.83149	9.62769e-08								TRINITY_DN105135_c0_g2	RAB7A	Ras-related protein Rab-7a (Ras-related protein BRL-RAS) (Ras-related protein p23)	1.03676	1.53926	0.503658	0.196432
TRINITY_DN104747_c0_g1	PPP3CA	Serine/threonine-protein phosphatase 2B catalytic subunit alpha isoform (EC 3.1.3.16) (CAM-PRP catalytic subunit) (Calmodulin-dependent calcineurin A subunit alpha isoform)	-2.34796	9.89973e-08								TRINITY_DN105158_c1_g1	ARID5A	AT-rich interactive domain-containing protein 5A	2.3049	2.18417	-0.12015	0.64867
TRINITY_DN106245_c1_g3	SYNGR1	Synaptogyrin-1 (p29)	-2.04213	9.97838e-08								TRINITY_DN105212_c0_g1	KIF9	Kinesin-like protein KIF9	1.76952	0.690787	-1.07793	0.0247313
TRINITY_DN95830_c4_g2	CFAP77	Cilia- and flagella-associated protein 77	-1.59028	1.05709e-07								TRINITY_DN105258_c1_g1	NA	NA	2.9067	1.27432	-1.62196	0.0788782
TRINITY_DN104967_c1_g1	MAPT	Microtubule-associated protein tau	-3.19023	1.26345e-07								TRINITY_DN105286_c2_g2	NA	NA	1.18988	1.77147	0.581729	0.000426822
TRINITY_DN114525_c0_g2	UNC80	Protein unc-80 homolog	-2.81287	1.32965e-07								TRINITY_DN105320_c1_g1	ORC5	Origin recognition complex subunit 5	1.29334	0.982651	-0.310561	0.185656
TRINITY_DN118053_c3_g1	ADGRB3	Adhesion G protein-coupled receptor B3 (Brain-specific angiogenesis inhibitor 3)	-1.70281	1.36237e-07								TRINITY_DN105327_c0_g1	CAMK1	Calcium/calmodulin-dependent protein kinase type 1 (EC 2.7.11.17) (CaM kinase I) (CaM-KI) (CaM kinase I alpha) (CaMKI-alpha)	1.92448	1.98327	0.0622867	0.985615
TRINITY_DN118458_c4_g1	RYR2	Ryanodine receptor 2 (RYR-2) (RyR2) (hRYR-2) (Cardiac muscle ryanodine receptor) (Cardiac muscle ryanodine receptor-calcium release channel) (Type 2 ryanodine receptor)	-2.90882	1.39385e-07								TRINITY_DN105374_c2_g2	INSIG1	Insulin-induced gene 1 protein (INSIG-1)	1.26712	0.886888	-0.379996	0.204074
TRINITY_DN109689_c0_g1	PRMT8	Protein arginine N-methyltransferase 8 (EC 2.1.1.319) (EC 2.1.1.321) (Heterogeneous nuclear ribonucleoprotein methyltransferase-like protein 4)	-3.03854	1.62446e-07								TRINITY_DN105421_c4_g3	CLEC3B	Tetranectin (TN) (C-type lectin domain family 3 member B) (Plasminogen kringle 4-binding protein)	1.50587	2.00606	0.500357	0.00285881
TRINITY_DN112900_c0_g1	CTNNA2	Catenin alpha-2 (Alpha N-catenin)	-1.66323	1.65632e-07								TRINITY_DN105424_c0_g1	DMRTA1	Doublesex- and mab-3-related transcription factor A1	1.46599	0.475803	-0.990041	0.00181837
TRINITY_DN117134_c1_g1	DMXL2	DmX-like protein 2 (Rabconnectin-3)	-1.11737	1.7387e-07								TRINITY_DN105444_c5_g2	SOX3	Transcription factor Sox-3	2.13251	2.10506	-0.0273545	0.952345
TRINITY_DN109146_c1_g2	SYN2	Synapsin-2 (Synapsin II)	-4.32395	1.85753e-07								TRINITY_DN105486_c0_g2	GADD45G	Growth arrest and DNA damage-inducible protein GADD45 gamma	1.50428	1.05905	-0.445174	0.0636588
TRINITY_DN118980_c3_g2	NRXN2	Neurexin-2-beta (Neurexin II-beta)	-2.80041	1.86186e-07								TRINITY_DN105524_c4_g1	XRN1	5'-3' exoribonuclease 1 (EC 3.1.13.-) (Strand-exchange protein 1 homolog)	1.4945	1.84123	0.348067	0.689449
TRINITY_DN117572_c2_g3	TRAK1	Trafficking kinesin-binding protein 1 (106 kDa O-GlcNAc transferase-interacting protein) (Protein Milton)	-2.65471	1.91341e-07								TRINITY_DN105533_c0_g2	CENPJ	Centromere protein J (CENP-J) (Centrosomal P4.1-associated protein) (LAG-3-associated protein) (LYST-interacting protein 1)	1.14024	0.883934	-0.255791	0.612314
TRINITY_DN103930_c0_g1	CCDC33	Coiled-coil domain-containing protein 33	-1.77567	2.12504e-07								TRINITY_DN105562_c2_g4	DNAH12	Dynein heavy chain 12, axonemal (Axonemal beta dynein heavy chain 12) (Axonemal dynein heavy chain 12-like protein) (Axonemal dynein heavy chain 7-like protein) (Ciliary dynein heavy chain 12)	1.92905	0.802988	-1.12492	0.0997194
TRINITY_DN118916_c3_g1	MYT1	Myelin transcription factor 1 (X-MyT1)	-1.42811	2.15159e-07								TRINITY_DN105607_c5_g1	CHN1	N-chimaerin (A-chimaerin) (Alpha-chimerin) (N-chimerin) (NC) (Rho GTPase-activating protein 2)	1.15128	0.641684	-0.509501	0.078432
TRINITY_DN106922_c2_g1	LIM2	Lens fiber membrane intrinsic protein (MP17) (MP18) (MP19) (MP20)	-2.61006	2.21239e-07								TRINITY_DN105634_c3_g1	HEXB	Beta-hexosaminidase subunit alpha (EC 3.2.1.52) (Beta-N-acetylhexosaminidase subunit alpha) (Hexosaminidase subunit A) (N-acetyl-beta-glucosaminidase subunit alpha)	1.06542	0.895397	-0.169969	0.502441
TRINITY_DN101052_c0_g1	CROCC	Rootletin (Ciliary rootlet coiled-coil protein)	-3.87962	2.53032e-07								TRINITY_DN105660_c2_g1	KHDRBS3	KH domain-containing, RNA-binding, signal transduction-associated protein 3 (RNA-binding protein T-Star) (Sam68-like mammalian protein 2) (SLM-2) (Sam68-like phosphotyrosine protein)	2.1021	1.83117	-0.270001	0.408478
TRINITY_DN71768_c1_g1	EML6	Echinoderm microtubule-associated protein-like 6 (EMAP-6) (Echinoderm microtubule-associated protein-like 5-like)	-7.27716	2.63949e-07								TRINITY_DN105670_c1_g2	BRINP3	BMP/retinoic acid-inducible neural-specific protein 3 (DBCCR1-like protein 1)	1.93735	1.18738	-0.74893	0.0527606
TRINITY_DN101635_c0_g1	NA	NA	-3.79145	2.73602e-07								TRINITY_DN105704_c0_g2	CAT	Catalase (EC 1.11.1.6)	0.507743	1.00638	0.498664	0.00189675
TRINITY_DN114356_c0_g1	GARNL3	GTPase-activating Rap/Ran-GAP domain-like protein 3	-1.05942	2.78862e-07								TRINITY_DN105755_c1_g2	OTX1B	Homeobox protein OTX1 B (zOtx1) (Orthodenticle homolog 1 B)	1.86852	2.1347	0.266458	0.283608
TRINITY_DN117649_c2_g1	CRB1	Protein crumbs homolog 1	-3.09056	3.23623e-07								TRINITY_DN105809_c0_g1	ICOSLG	ICOS ligand	2.93498	2.5983	-0.329997	0.651115
TRINITY_DN108418_c1_g2	GRIA3	Glutamate receptor 3 (GluR-3) (AMPA-selective glutamate receptor 3) (GluR-C) (GluR-K3) (Glutamate receptor ionotropic, AMPA 3) (GluA3)	-3.38134	3.28349e-07								TRINITY_DN105834_c1_g1	TMPRSS3	Transmembrane protease serine 3 (EC 3.4.21.-)	3.00872	1.86042	-1.14245	0.0436618
TRINITY_DN116214_c0_g1	UBE2QL1	Ubiquitin-conjugating enzyme E2Q-like protein 1	-1.19142	3.79793e-07								TRINITY_DN105888_c1_g1	ES1	ES1 protein, mitochondrial	4.84952	5.29431	0.456561	0.129243
TRINITY_DN95272_c0_g1	SLC35G2	Solute carrier family 35 member G2 (Transmembrane protein 22)	-1.93331	4.12509e-07								TRINITY_DN105898_c1_g1	PPP1R9A	Neurabin-1 (Neurabin-I) (Neural tissue-specific F-actin-binding protein I) (Protein phosphatase 1 regulatory subunit 9A)	2.00786	1.87173	-0.135004	0.764416
TRINITY_DN96504_c4_g1	BSX	Brain-specific homeobox protein homolog	-6.96336	4.40469e-07								TRINITY_DN105905_c2_g1	HCN1	Potassium/sodium hyperpolarization-activated cyclic nucleotide-gated channel 1 (Brain cyclic nucleotide-gated channel 1) (BCNG-1)	2.19458	1.47903	-0.71412	0.112544
TRINITY_DN107037_c1_g1	ADGRB3	Adhesion G protein-coupled receptor B3 (Brain-specific angiogenesis inhibitor 3)	-3.16691	4.41384e-07								TRINITY_DN105936_c1_g1	CYP27B1	25-hydroxyvitamin D-1 alpha hydroxylase, mitochondrial (EC 1.14.15.18) (25-OHD-1 alpha-hydroxylase) (25-hydroxyvitamin D(3) 1-alpha-hydroxylase) (VD3 1A hydroxylase) (Calcidiol 1-monooxygenase) (Cytochrome P450 subfamily XXVIIB polypeptide 1) (Cytochrome P450C1 alpha) (Cytochrome P450VD1-alpha) (Cytochrome p450 27B1)	1.46284	1.14574	-0.316609	0.385601
TRINITY_DN112159_c0_g1	RPH3A	Rabphilin-3A (Exophilin-1)	-2.5965	4.90748e-07								TRINITY_DN105986_c4_g1	NEK1	Serine/threonine-protein kinase Nek1 (EC 2.7.11.1) (Never in mitosis A-related kinase 1) (NimA-related protein kinase 1)	1.02902	0.564288	-0.464555	0.131868
TRINITY_DN118883_c3_g2	TUBB3	Tubulin beta-3 chain (Tubulin beta-4 chain)	-1.9796	5.32944e-07								TRINITY_DN106083_c1_g4	RAB3A	Ras-related protein Rab-3A (SMG P25A)	2.21549	1.71903	-0.496046	0.033243
TRINITY_DN99130_c3_g1	NA	NA	-3.14283	5.56903e-07								TRINITY_DN106097_c1_g1	PORCN	Protein-serine O-palmitoleoyltransferase porcupine (EC 2.3.1.-) (Protein MG61)	0.863274	1.05792	0.19485	0.478769
TRINITY_DN111301_c0_g1	RGS7	Regulator of G-protein signaling 7 (RGS7)	-2.75599	6.16259e-07								TRINITY_DN106108_c0_g2	LRRN3	Leucine-rich repeat neuronal protein 3 (Neuronal leucine-rich repeat protein 3) (NLRR-3)	1.91658	0.612774	-1.30268	0.0389107
TRINITY_DN86847_c3_g4	ATP2B2	Plasma membrane calcium-transporting ATPase 2 (PMCA2) (EC 3.6.3.8) (Plasma membrane calcium ATPase isoform 2) (Plasma membrane calcium pump isoform 2)	-1.25045	7.21955e-07								TRINITY_DN106158_c3_g1	NMRK2	Nicotinamide riboside kinase 2 (NRK 2) (NmR-K 2) (EC 2.7.1.22) (Integrin beta-1-binding protein 3) (Muscle integrin-binding protein) (MIBP) (Nicotinic acid riboside kinase 2) (EC 2.7.1.173) (Ribosylnicotinamide kinase 2) (RNK 2) (Ribosylnicotinic acid kinase 2)	1.06522	0.606074	-0.459033	0.190687
TRINITY_DN119343_c0_g1	NKX2.2A	Homeobox protein Nkx-2.2a (Homeobox protein NK-2 homolog B-A)	-3.47947	7.67222e-07								TRINITY_DN106161_c1_g1	DCPS	m7GpppX diphosphatase (EC 3.6.1.59) (DCS-1) (Decapping scavenger enzyme) (Hint-related 7meGMP-directed hydrolase) (Histidine triad nucleotide-binding protein 5) (Histidine triad protein member 5) (HINT-5) (Scavenger mRNA-decapping enzyme DcpS)	1.13934	0.742119	-0.397137	0.0411488
TRINITY_DN106457_c1_g4	NBEA	Neurobeachin (Lysosomal-trafficking regulator 2) (Protein BCL8B)	-1.39559	1.00511e-06								TRINITY_DN106187_c1_g1	CTBP2	C-terminal-binding protein 2	4.70767	4.84183	0.143213	0.754763
TRINITY_DN112933_c1_g1	VSTM2B	V-set and transmembrane domain-containing protein 2B	-2.29152	1.03361e-06								TRINITY_DN106277_c1_g1	ATP6V0A4	V-type proton ATPase 116 kDa subunit a isoform 4 (V-ATPase 116 kDa isoform a4) (Vacuolar proton translocating ATPase 116 kDa subunit a isoform 4) (Vacuolar proton translocating ATPase 116 kDa subunit a kidney isoform)	2.3013	1.76422	-0.536707	0.0260652
TRINITY_DN98011_c0_g2	SST2	Somatostatin-2 (PSS2) (Somatostatin II) [Cleaved into: [Pro17]-somatostatin-29; [Pro2]-somatostatin-14]	-2.57243	1.03917e-06								TRINITY_DN106291_c0_g1	DUSP4	Dual specificity protein phosphatase 4 (EC 3.1.3.16) (EC 3.1.3.48) (Dual specificity protein phosphatase hVH2) (Mitogen-activated protein kinase phosphatase 2) (MAP kinase phosphatase 2) (MKP-2)	1.64604	1.38749	-0.258177	0.490001
TRINITY_DN103792_c0_g1	SCD5	Stearoyl-CoA desaturase 5 (EC 1.14.19.1) (Acyl-CoA-desaturase 4) (Stearoyl-CoA 9-desaturase)	-1.45896	1.13139e-06								TRINITY_DN106296_c1_g1	PHRF1	PHD and RING finger domain-containing protein 1	1.03413	1.15275	0.118713	0.609147
TRINITY_DN92085_c0_g3	DIRAS2	GTP-binding protein Di-Ras2 (Distinct subgroup of the Ras family member 2)	-1.65763	1.14208e-06								TRINITY_DN106327_c4_g2	SP8B	Transcription factor Sp8	2.57993	2.70695	0.127747	0.705091
TRINITY_DN118804_c2_g1	OTOG	Otogelin	-1.24496	1.26321e-06								TRINITY_DN106353_c2_g1	TM6SF1	Transmembrane 6 superfamily member 2	0.622305	1.06165	0.439512	0.0416548
TRINITY_DN98161_c0_g1	GRIA1	Glutamate receptor 1 (GluR-1) (AMPA-selective glutamate receptor 1) (GluR-A) (GluR-K1) (Glutamate receptor ionotropic, AMPA 1) (GluA1)	-2.43987	1.33965e-06								TRINITY_DN106400_c0_g2	AS3MT	Arsenite methyltransferase (EC 2.1.1.137) (Methylarsonite methyltransferase) (S-adenosyl-L-methionine:arsenic(III) methyltransferase)	1.15159	1.25795	0.106451	0.666695
TRINITY_DN115723_c0_g1	TMEFF1	Tomoregulin-1 (TR-1) (Transmembrane protein with EGF-like and one follistatin-like domain) (X7365)	-1.14791	1.43914e-06								TRINITY_DN106431_c1_g1	SLC22A5	Solute carrier family 22 member 5 (High-affinity sodium-dependent carnitine cotransporter) (Organic cation/carnitine transporter 2)	1.06566	1.49252	0.427306	0.0686764
TRINITY_DN98075_c1_g1	RPRML	Reprimo-like protein	-3.24888	1.43952e-06								TRINITY_DN106435_c1_g1	BMX	Cytoplasmic tyrosine-protein kinase BMX	0.732571	1.16023	0.42801	0.218551
TRINITY_DN101614_c0_g3	NEUROD2	Neurogenic differentiation factor 2 (NeuroD2) (Class A basic helix-loop-helix protein 1) (bHLHa1) (NeuroD-related factor) (NDRF)	-6.74145	1.46403e-06								TRINITY_DN106472_c0_g1	OARD1	O-acetyl-ADP-ribose deacetylase 1 (EC 3.5.1.-)	0.953554	1.05912	0.106229	0.875953
TRINITY_DN117159_c1_g1	KCND3	Potassium voltage-gated channel subfamily D member 3 (Voltage-gated potassium channel subunit Kv4.3)	-3.22589	1.58484e-06								TRINITY_DN106474_c0_g1	COL11A1	Collagen alpha-1(XI) chain	1.51852	1.57435	0.0558835	0.856067
TRINITY_DN105286_c1_g1	STMND1	Stathmin domain-containing protein 1	-2.3017	1.66646e-06								TRINITY_DN106495_c0_g2	FOXJ1B	Forkhead box protein J1-B	2.00354	1.10634	-0.896368	0.00429242
TRINITY_DN83106_c0_g1	SYT4	Synaptotagmin-4 (Synaptotagmin IV) (SytIV)	-2.24174	1.69417e-06								TRINITY_DN106520_c1_g2	RNF165	E3 ubiquitin-protein ligase RNF165 (EC 2.3.2.27) (Arkadia-like protein 2C) (Ark2C) (RING finger protein 165)	1.04268	0.256699	-0.785945	0.00397812
TRINITY_DN116135_c1_g2	TMEM269	Transmembrane protein 269	-1.99805	1.85996e-06								TRINITY_DN106577_c2_g1	SLC31A2	putative low affinity copper uptake protein 2	0.530221	1.23594	0.706072	0.0801971
TRINITY_DN110419_c4_g2	RIMS3	Regulating synaptic membrane exocytosis protein 3 (Nim3) (RIM3 gamma) (Rab-3-interacting molecule 3) (RIM 3)	-6.69124	2.02867e-06								TRINITY_DN106583_c0_g2	ISL2A	Insulin gene enhancer protein ISL-3 (Islet-3)	1.2392	0.940387	-0.298614	0.222391
TRINITY_DN101846_c2_g2	NA	Tubulin beta chain (Beta-tubulin) (Fragment)	-1.70591	2.04403e-06								TRINITY_DN106635_c7_g1	NA	NA	1.02562	0.784885	-0.240713	0.242135
TRINITY_DN116215_c0_g1	CFAP45	Cilia- and flagella-associated protein 45	-1.87583	2.21513e-06								TRINITY_DN106678_c4_g1	GAS8	Dynein regulatory complex subunit 4 (Growth arrest-specific protein 11) (GAS-11) (Growth arrest-specific protein 8) (GAS-8)	1.83045	1.39156	-0.438245	0.106193
TRINITY_DN104697_c0_g2	NSG1	Neuron-specific protein family member 1	-1.43102	2.2873e-06								TRINITY_DN106678_c4_g3	GAS8	Dynein regulatory complex subunit 4 (Growth arrest-specific protein 11) (GAS-11) (Growth arrest-specific protein 8) (GAS-8)	0.974487	1.23022	0.255926	0.496509
TRINITY_DN106101_c1_g2	CSPG5	Chondroitin sulfate proteoglycan 5 (Acidic leucine-rich EGF-like domain-containing brain protein) (Neuroglycan C)	-2.19225	2.34905e-06								TRINITY_DN106728_c1_g1	CCDC65	Dynein regulatory complex subunit 2 (Coiled-coil domain-containing protein 65) (Testis development protein NYD-SP28)	2.07625	1.16913	-0.906247	0.0032465
TRINITY_DN84861_c0_g1	NA	NA	-1.83233	2.39395e-06								TRINITY_DN106769_c1_g2	BRN3	Brain-specific homeobox/POU domain protein 3 (Brain-3) (Brn-3)	3.485	3.33557	-0.147647	0.648955
TRINITY_DN95873_c3_g1	CYB5D1	Cytochrome b5 domain-containing protein 1	-1.23059	2.4736e-06								TRINITY_DN106782_c2_g3	COL11A1	Collagen alpha-1(XI) chain	1.44698	1.66778	0.220833	0.518855
TRINITY_DN103129_c5_g1	BARHL2	BarH-like 2 homeobox protein	-3.20757	2.59524e-06								TRINITY_DN106798_c2_g1	SYT13	Synaptotagmin-13 (Synaptotagmin XIII) (SytXIII)	2.02292	1.88693	-0.13498	0.754403
TRINITY_DN113401_c3_g1	SHISA7	Protein shisa-7 (Cystine-knot AMPAR modulating protein of 59 kDa) (CKAMP59) (Shisa family member 7)	-1.52138	2.60498e-06								TRINITY_DN106834_c4_g2	NDRG1	Protein NDRG1	1.17883	1.43299	0.254315	0.181093
TRINITY_DN90770_c3_g1	F8A1; F8A2; F8A3	Factor VIII intron 22 protein (CpG island protein)	-1.19891	3.01021e-06								TRINITY_DN106839_c4_g1	PLS1	Plastin-1	3.14995	3.02305	-0.125033	0.785012
TRINITY_DN96379_c1_g1	FAM92B	Protein FAM92B	-1.88734	3.14891e-06								TRINITY_DN106839_c4_g2	PLS1	Plastin-1 (Intestine-specific plastin) (I-plastin)	2.17247	1.73055	-0.44085	0.309502
TRINITY_DN115406_c3_g2	KIF5C	Kinesin heavy chain isoform 5C (Kinesin heavy chain neuron-specific 2)	-2.41863	3.14898e-06								TRINITY_DN106882_c2_g2	SKP2	S-phase kinase-associated protein 2 (Cyclin-A/CDK2-associated protein p45) (F-box protein Skp2) (F-box/LRR-repeat protein 1) (p45skp2)	1.54926	0.797169	-0.751956	0.0400125
TRINITY_DN108667_c0_g2	SYNDIG1L	Synapse differentiation-inducing gene protein 1-like (Capucin) (Dispanin subfamily C member 1) (DSPC1) (Transmembrane protein 90A)	-2.70945	3.30723e-06								TRINITY_DN106893_c2_g1	FAIM	Fas apoptotic inhibitory molecule 1	1.49876	1.28298	-0.21543	0.459319
TRINITY_DN112249_c0_g8	EFHC2	EF-hand domain-containing family member C2	-1.56158	3.31694e-06								TRINITY_DN106896_c2_g3	GABRA2	Gamma-aminobutyric acid receptor subunit alpha-2 (GABA(A) receptor subunit alpha-2)	1.88111	0.40583	-1.47467	0.0301259
TRINITY_DN117259_c1_g3	KCNJ9	G protein-activated inward rectifier potassium channel 3 (GIRK-3) (Inward rectifier K(+) channel Kir3.3) (Potassium channel, inwardly rectifying subfamily J member 9)	-1.94188	3.32537e-06								TRINITY_DN106898_c0_g3	CFAP300	Cilia- and flagella-associated protein 300	1.55907	1.1082	-0.450073	0.240455
TRINITY_DN114729_c0_g3	DMRTA2	Doublesex- and mab-3-related transcription factor A2 (Doublesex- and mab-3-related transcription factor 5)	-1.54786	3.36462e-06								TRINITY_DN106899_c1_g3	TMEM238	Transmembrane protein 238	2.21773	2.23735	0.0219242	1
TRINITY_DN116831_c2_g1	HEPHL1	Hephaestin-like protein 1 (EC 1.-.-.-)	-2.70315	3.42821e-06								TRINITY_DN106915_c1_g3	HMX2	Homeobox protein HMX2 (Homeobox protein Nkx-5.2)	3.63705	3.58838	-0.047116	0.914867
TRINITY_DN101655_c2_g1	LHX5	LIM/homeobox protein Lhx5 (LIM homeobox protein 5) (Homeobox protein LIM-2)	-3.1017	3.56521e-06								TRINITY_DN106945_c2_g1	KHDRBS2	KH domain-containing, RNA-binding, signal transduction-associated protein 2	1.42462	0.556033	-0.867945	0.0999531
TRINITY_DN115656_c1_g1	RAPGEF4	Rap guanine nucleotide exchange factor 4 (Exchange factor directly activated by cAMP 2) (Exchange protein directly activated by cAMP 2) (EPAC 2) (cAMP-regulated guanine nucleotide exchange factor II) (cAMP-GEFII)	-2.15487	3.56521e-06								TRINITY_DN106951_c1_g2	RGS11	Regulator of G-protein signaling 11	2.34907	1.28951	-1.05681	0.034642
TRINITY_DN107089_c1_g2	CDHR3	Cadherin-related family member 3 (Cadherin-like protein 28)	-2.6989	3.86482e-06								TRINITY_DN106952_c0_g1	PNKP	Bifunctional polynucleotide phosphatase/kinase (DNA 5'-kinase/3'-phosphatase) (Polynucleotide kinase-3'-phosphatase) [Includes: Polynucleotide 3'-phosphatase (EC 3.1.3.32) (2'(3')-polynucleotidase); Polynucleotide 5'-hydroxyl-kinase (EC 2.7.1.78)]	1.00339	0.260354	-0.743018	0.00118738
TRINITY_DN118748_c0_g1	SLC32A1	Vesicular inhibitory amino acid transporter (GABA and glycine transporter) (Solute carrier family 32 member 1) (Vesicular GABA transporter)	-1.93496	4.04119e-06								TRINITY_DN106999_c0_g2	CFAP100	Cilia- and flagella-associated protein 100 (Coiled-coil domain-containing protein 37)	2.53074	2.26446	-0.260666	0.785817
TRINITY_DN116243_c3_g1	PLPPR5	Phospholipid phosphatase-related protein type 5 (EC 3.1.3.-) (Lipid phosphate phosphatase-related protein type 5)	-3.53997	4.17619e-06								TRINITY_DN107001_c4_g1	SLC2A1	Solute carrier family 2, facilitated glucose transporter member 1	2.36879	3.03915	0.689072	0.49701
TRINITY_DN105623_c1_g1	HECW1	E3 ubiquitin-protein ligase HECW1	-3.03416	4.30772e-06								TRINITY_DN107042_c0_g1	ATP8B3	Phospholipid-transporting ATPase IK (EC 7.6.2.1) (ATPase, class I, type 8B, member 3) (Sperm aminophospholipid transporter) (SAPLT)	2.89763	2.48407	-0.411709	0.184538
TRINITY_DN105587_c2_g2	MIER2	Mesoderm induction early response protein 2	-6.98183	4.34854e-06								TRINITY_DN107052_c2_g1	RBP4B	Retinol-binding protein 4-B (Plasma retinol-binding protein 2) (PRBP-2) (Plasma retinol-binding protein II) (PRBP-II)	1.48294	2.25649	0.773629	0.00114138
TRINITY_DN87715_c0_g1	PPP1R32	Protein phosphatase 1 regulatory subunit 32	-3.49124	4.36716e-06								TRINITY_DN107056_c1_g1	MLH1	DNA mismatch repair protein Mlh1 (MutL protein homolog 1)	1.24311	0.561988	-0.680964	0.0333758
TRINITY_DN116247_c0_g1	TSPOAP1	Peripheral-type benzodiazepine receptor-associated protein 1 (PRAX-1) (Peripheral benzodiazepine receptor-interacting protein) (PBR-IP) (RIMS-binding protein 1) (RIM-BP1) (TSPO-associated protein 1)	-1.23873	4.36716e-06								TRINITY_DN107114_c0_g1	USH1G	Usher syndrome type-1G protein (Scaffold protein containing ankyrin repeats and SAM domain)	3.17916	2.97311	-0.201196	0.723886
TRINITY_DN91650_c6_g1	SCG5	Neuroendocrine protein 7B2 (Pituitary polypeptide) (Secretogranin V) (Secretogranin-5) (Secretory granule endocrine protein I) [Cleaved into: N-terminal peptide; C-terminal peptide]	-1.28705	4.64964e-06								TRINITY_DN107124_c0_g2	LHX3	LIM/homeobox protein Lhx3 (LIM homeobox protein 3) (Homeobox protein LIM-3)	4.93755	4.18002	-0.743589	0.0778706
TRINITY_DN119531_c2_g3	PKD2L1	Polycystic kidney disease 2-like 1 protein (Polycystin-2 homolog)	-1.56707	4.64964e-06								TRINITY_DN107135_c2_g1	TFAP2A	Transcription factor AP-2-alpha (AP2-alpha) (AP-2 transcription factor) (Activating enhancer-binding protein 2-alpha) (Activator protein 2) (AP-2)	1.51865	1.67173	0.153113	0.427849
TRINITY_DN112170_c0_g2	NRXN3	Neurexin-3-beta (Neurexin III-beta) [Cleaved into: Neurexin-3-beta, soluble form; Neurexin-3-beta, C-terminal fragment (NRXN3-CTF)]	-1.39918	4.79905e-06								TRINITY_DN107146_c0_g1	SHTN1	Shootin-1	2.98882	2.30267	-0.682415	0.075005
TRINITY_DN110084_c0_g6	GADL1	Acidic amino acid decarboxylase GADL1 (Aspartate 1-decarboxylase) (ADC) (EC 4.1.1.11) (Cysteine sulfinic acid decarboxylase) (CSADC) (EC 4.1.1.29) (Glutamate decarboxylase-like protein 1) (Fragment)	-1.25547	4.99007e-06								TRINITY_DN107159_c1_g1	DPF1	Zinc finger protein neuro-d4 (BRG1-associated factor 45B) (BAF45B) (D4, zinc and double PHD fingers family 1)	1.30024	0.107157	-1.19327	0.0113423
TRINITY_DN112078_c3_g2	NAPB	Beta-soluble NSF attachment protein (SNAP-beta) (Brain protein I47) (N-ethylmaleimide-sensitive factor attachment protein beta)	-1.07376	5.06537e-06								TRINITY_DN107166_c1_g1	PTGS2	Prostaglandin G/H synthase 2 (EC 1.14.99.1) (Cyclooxygenase-2) (COX-2) (PHS II) (Prostaglandin H2 synthase 2) (PGH synthase 2) (PGHS-2) (Prostaglandin-endoperoxide synthase 2)	1.26893	1.13764	-0.131266	0.523335
TRINITY_DN114850_c3_g1	DNAJC6	Putative tyrosine-protein phosphatase auxilin (EC 3.1.3.48) (DnaJ homolog subfamily C member 6)	-1.28817	5.13068e-06								TRINITY_DN107185_c2_g1	TMEM45B	Transmembrane protein 45B	0.582427	1.00132	0.419005	0.0307946
TRINITY_DN65858_c0_g1	NAV2	Neuron navigator 2 (EC 3.6.4.12) (Helicase APC down-regulated 1) (Pore membrane and/or filament-interacting-like protein 2) (Retinoic acid inducible in neuroblastoma 1) (Steerin-2) (Unc-53 homolog 2) (unc53H2)	-2.09233	5.18419e-06								TRINITY_DN107224_c0_g1	DRD2-A	D(2) dopamine receptor A (D2R-A) (D2R 1)	2.01189	1.80659	-0.203765	0.711561
TRINITY_DN109613_c1_g1	DNAI2	Dynein intermediate chain 3, ciliary	-1.51693	5.21232e-06								TRINITY_DN107226_c0_g3	SOX1A	Transcription factor Sox-1a	2.43644	1.79642	-0.639285	0.00392668
TRINITY_DN110573_c1_g1	PROX1	Prospero homeobox protein 1 (Homeobox prospero-like protein PROX1) (PROX-1)	-1.04286	5.21232e-06								TRINITY_DN107245_c0_g1	DEPDC7	DEP domain-containing protein 7 (Protein TR2/D15)	1.26503	1.89747	0.632657	0.0183978
TRINITY_DN113726_c1_g2	NRXN2	Neurexin-2 (Neurexin II-alpha) (Neurexin-2-alpha)	-3.54859	6.03106e-06								TRINITY_DN107245_c0_g2	DEPDC7	DEP domain-containing protein 7	1.83339	1.98916	0.156331	0.635988
TRINITY_DN109799_c1_g1	CAMKV	CaM kinase-like vesicle-associated protein (1G5z)	-3.02941	6.11406e-06								TRINITY_DN107261_c0_g1	PGLYRP2	N-acetylmuramoyl-L-alanine amidase (EC 3.5.1.28) (Peptidoglycan recognition protein 2) (Peptidoglycan recognition protein long) (PGRP-L)	1.71254	2.89284	1.19477	0.126214
TRINITY_DN119335_c1_g1	CACNA1E	Voltage-dependent R-type calcium channel subunit alpha-1E (Brain calcium channel II) (BII) (Calcium channel, L type, alpha-1 polypeptide, isoform 6) (Voltage-gated calcium channel subunit alpha Cav2.3)	-2.08455	6.47109e-06								TRINITY_DN107267_c0_g3	DNAAF2	Protein kintoun (Dynein assembly factor 2, axonemal)	1.68967	0.727514	-0.961324	0.0310083
TRINITY_DN101561_c3_g2	TRIM46	Tripartite motif-containing protein 46	-6.86274	6.70628e-06								TRINITY_DN107293_c1_g2	ZNF883	Zinc finger protein 883	1.13536	0.46033	-0.674916	0.102194
TRINITY_DN115008_c1_g1	CSPG5	Chondroitin sulfate proteoglycan 5	-1.29426	7.05437e-06								TRINITY_DN107299_c1_g1	OXCT1	Succinyl-CoA:3-ketoacid coenzyme A transferase 1, mitochondrial (EC 2.8.3.5) (3-oxoacid CoA-transferase 1) (Somatic-type succinyl-CoA:3-oxoacid CoA-transferase) (SCOT-s)	0.946514	1.49259	0.546274	0.0110097
TRINITY_DN119126_c0_g1	FAM166B	Protein FAM166B	-1.82057	7.47662e-06								TRINITY_DN107299_c1_g3	OXCT1	Succinyl-CoA:3-ketoacid coenzyme A transferase 1, mitochondrial (EC 2.8.3.5) (3-oxoacid CoA-transferase 1) (Somatic-type succinyl-CoA:3-oxoacid CoA-transferase) (SCOT-s)	1.04468	1.4597	0.415314	0.0796257
TRINITY_DN112616_c3_g1	NA	Glucagon family neuropeptides [Cleaved into: Growth hormone-releasing factor (GRF) (Growth hormone-releasing hormone) (GHRH); Pituitary adenylate cyclase-activating polypeptide (PACAP)]	-2.3957	7.54711e-06								TRINITY_DN107320_c0_g2	NA	Uncharacterized protein C8orf34 homolog	2.24471	1.03582	-1.20479	0.131776
TRINITY_DN114964_c2_g2	RSPH4A	Radial spoke head protein 4 homolog A (Radial spoke head-like protein 3)	-1.063	7.77786e-06								TRINITY_DN107334_c1_g3	GNAT2	Guanine nucleotide-binding protein G(t) subunit alpha-2 (Transducin alpha-2 chain)	3.73583	3.92117	0.195334	0.694697
TRINITY_DN104138_c2_g2	INSM1B	Insulinoma-associated protein 1b (Insulinoma-associated 1-like protein b) (Zinc finger protein IA-1b)	-1.08545	8.39006e-06								TRINITY_DN107349_c3_g3	ATP6V1H	V-type proton ATPase subunit H (V-ATPase subunit H) (Vacuolar proton pump subunit H)	1.0636	0.666082	-0.397473	0.0341387
TRINITY_DN111677_c0_g1	MMP24	Matrix metalloproteinase-24 (MMP-24) (EC 3.4.24.-) (Membrane-type matrix metalloproteinase 5) (MT-MMP 5) (MTMMP5) (Membrane-type-5 matrix metalloproteinase) (MT5-MMP) (MT5MMP) [Cleaved into: Processed matrix metalloproteinase-24]	-1.92677	8.54441e-06								TRINITY_DN107360_c1_g2	CEP112	Centrosomal protein of 112 kDa (Cep112) (Coiled-coil domain-containing protein 46)	1.40747	0.823372	-0.583495	0.352511
TRINITY_DN107417_c0_g2	ABCA1	ATP-binding cassette sub-family A member 1 (ATP-binding cassette transporter 1) (ABC-1) (ATP-binding cassette 1)	-1.38518	9.13274e-06								TRINITY_DN107378_c0_g1	MMP21	Matrix metalloproteinase-21 (MMP-21) (EC 3.4.24.-)	2.18078	2.33761	0.161133	0.865944
TRINITY_DN102958_c2_g1	FAM57B	Protein FAM57B	-1.36647	9.37724e-06								TRINITY_DN107403_c3_g4	DSCAML1	Down syndrome cell adhesion molecule-like protein 1 (Down syndrome cell adhesion molecule 2)	1.83371	0.651293	-1.18154	0.0122243
TRINITY_DN91522_c1_g2	ATP6V1B2	V-type proton ATPase subunit B, brain isoform (V-ATPase subunit B 2) (Endomembrane proton pump 58 kDa subunit) (Vacuolar proton pump subunit B 2)	-1.09407	9.40121e-06								TRINITY_DN107469_c0_g1	KIAA0895	Uncharacterized protein KIAA0895	1.28065	0.642456	-0.637621	0.161647
TRINITY_DN97641_c0_g1	RGS8	Regulator of G-protein signaling 8 (RGS8)	-2.86664	9.7636e-06								TRINITY_DN107494_c1_g1	LRRN1	Leucine-rich repeat neuronal protein 1 (Neuronal leucine-rich repeat protein 1) (NLRR-1)	1.60468	0.789564	-0.814935	0.000219287
TRINITY_DN102727_c0_g1	CAPSL	Calcyphosin-like protein	-1.67839	1.05515e-05								TRINITY_DN107515_c6_g1	IFT27	Intraflagellar transport protein 27 homolog (IFT27) (Putative GTP-binding protein RAY-like) (Rab-like protein 4)	1.74243	1.52919	-0.212945	0.481108
TRINITY_DN108283_c7_g1	LRRC4B	Leucine-rich repeat-containing protein 4B (Netrin-G3 ligand) (NGL-3)	-1.33851	1.08603e-05								TRINITY_DN107529_c1_g1	PLEKHF1	Pleckstrin homology domain-containing family F member 1 (PH domain-containing family F member 1)	1.57277	0.894228	-0.678483	0.0288182
TRINITY_DN118084_c3_g1	ATL1	Atlastin-1 (EC 3.6.5.-)	-1.85262	1.09125e-05								TRINITY_DN107544_c4_g1	IL17RD	Interleukin-17 receptor D	1.38551	1.71599	0.330975	0.254058
TRINITY_DN106511_c0_g3	LRFN5	Leucine-rich repeat and fibronectin type-III domain-containing protein 5	-3.39484	1.10564e-05								TRINITY_DN107564_c3_g1	CNR1A	Cannabinoid receptor type 1A	1.58047	1.05981	-0.520035	0.0975756
TRINITY_DN99123_c3_g2	TMEM145	Transmembrane protein 145	-2.24407	1.20179e-05								TRINITY_DN107571_c0_g1	ADNP2	ADNP homeobox protein 2	1.08172	0.449615	-0.631995	0.0122186
TRINITY_DN89884_c2_g1	TEKT4	Tektin-4	-1.68877	1.28292e-05								TRINITY_DN107632_c2_g2	UGT8	2-hydroxyacylsphingosine 1-beta-galactosyltransferase (EC 2.4.1.47) (Ceramide UDP-galactosyltransferase) (Cerebroside synthase) (UDP-galactose-ceramide galactosyltransferase)	0.514601	1.00353	0.489008	0.00944488
TRINITY_DN94285_c0_g1	VMN2R26	Vomeronasal type-2 receptor 26 (Putative pheromone receptor V2R1b) (Vomeronasal type-2 receptor 1b)	-6.58037	1.30425e-05								TRINITY_DN107646_c2_g1	CFAP53	Cilia- and flagella-associated protein 53	1.79967	1.09526	-0.703728	0.0360344
TRINITY_DN116769_c2_g1	FAM184A	Protein FAM184A	-2.22785	1.34383e-05								TRINITY_DN107669_c1_g1	KLHDC8A	Kelch domain-containing protein 8A (Substitute for delta-EGFR expression 1) (S-delta-E1)	2.04275	2.22147	0.182555	0.797286
TRINITY_DN99457_c1_g1	LMO3	LIM domain only protein 3 (LMO-3) (LIM domain only protein 1) (LMO-1) (xLMO1)	-2.0772	1.36139e-05								TRINITY_DN107683_c1_g1	NA	Thread biopolymer filament subunit gamma	2.3161	2.86702	0.550951	0.00516262
TRINITY_DN118171_c2_g1	SPEF2	Sperm flagellar protein 2 (Protein KPL2)	-1.82022	1.36139e-05								TRINITY_DN107704_c4_g1	SH2D4A	SH2 domain-containing protein 4A	0.878452	1.31375	0.435488	0.0247313
TRINITY_DN102469_c0_g1	PCSK2	Neuroendocrine convertase 2 (NEC 2) (EC 3.4.21.94) (KEX2-like endoprotease 2) (Prohormone convertase 2) (Proprotein convertase 2) (PC2)	-2.29063	1.36139e-05								TRINITY_DN107706_c3_g1	WDR54	WD repeat-containing protein 54	1.0032	0.389139	-0.613974	0.0274015
TRINITY_DN99019_c0_g1	CFAP52	Cilia- and flagella-associated protein 52 (WD repeat-containing protein 16)	-1.48923	1.37838e-05								TRINITY_DN107715_c1_g1	LRRC61	Leucine-rich repeat-containing protein 61	1.29833	0.493194	-0.804893	0.0384124
TRINITY_DN114293_c0_g1	EFCAB6	EF-hand calcium-binding domain-containing protein 6	-1.92063	1.38488e-05								TRINITY_DN107721_c3_g1	POSTN	Periostin (PN) (Osteoblast-specific factor 2) (OSF-2)	1.62984	1.82119	0.191354	0.502576
TRINITY_DN109148_c0_g1	RGS7BP	Regulator of G-protein signaling 7-binding protein (R7 family-binding protein)	-3.21575	1.44172e-05								TRINITY_DN107751_c4_g1	MAPK4	Mitogen-activated protein kinase 4 (MAP kinase 4) (MAPK 4) (EC 2.7.11.24) (Extracellular signal-regulated kinase 4) (ERK-4) (MAP kinase isoform p63) (p63-MAPK)	1.66346	0.968975	-0.693859	0.089318
TRINITY_DN97445_c2_g2	ATP2B3	Plasma membrane calcium-transporting ATPase 3 (PMCA3) (EC 3.6.3.8) (Plasma membrane calcium ATPase isoform 3) (Plasma membrane calcium pump isoform 3)	-1.91014	1.4558e-05								TRINITY_DN107754_c0_g1	DMXL2	DmX-like protein 2 (Rabconnectin-3)	1.19392	0.359047	-0.834794	0.00287318
TRINITY_DN119129_c5_g2	BAIAP3	BAI1-associated protein 3	-1.70148	1.46293e-05								TRINITY_DN107803_c2_g1	CFAP47	Cilia- and flagella-associated protein 47	3.22137	1.21254	-1.99805	0.0242129
TRINITY_DN118930_c3_g1	HEPACAM	Hepatocyte cell adhesion molecule (Protein hepaCAM)	-1.34059	1.49709e-05								TRINITY_DN107838_c3_g2	SYT1	Synaptotagmin-1 (Synaptotagmin I) (SytI)	1.11459	0.890262	-0.223885	0.699943
TRINITY_DN108900_c2_g1	KCNJ11	ATP-sensitive inward rectifier potassium channel 11 (IKATP) (Inward rectifier K(+) channel Kir6.2) (Potassium channel, inwardly rectifying subfamily J member 11)	-1.63675	1.49989e-05								TRINITY_DN107871_c3_g3	CADM1	Cell adhesion molecule 1 (Immunoglobulin superfamily member 4) (IgSF4) (Nectin-like protein 2) (NECL-2) (Spermatogenic immunoglobulin superfamily) (SgIgSF) (Synaptic cell adhesion molecule) (SynCAM) (Tumor suppressor in lung cancer 1) (TSLC-1)	1.13143	1.30364	0.172331	0.523544
TRINITY_DN119985_c4_g2	ATP2B2	Plasma membrane calcium-transporting ATPase 2 (PMCA2) (EC 3.6.3.8) (Plasma membrane calcium ATPase isoform 2) (Plasma membrane calcium pump isoform 2)	-1.1502	1.68892e-05								TRINITY_DN107880_c1_g1	PHLDA1	Pleckstrin homology-like domain family A member 1 (Proline- and glutamine-rich protein) (PQ-rich protein) (PQR protein)	1.38714	1.03684	-0.350077	0.20541
TRINITY_DN97797_c9_g2	CELSR3	Cadherin EGF LAG seven-pass G-type receptor 3 (Multiple epidermal growth factor-like domains protein 2) (Multiple EGF-like domains protein 2)	-2.55341	2.07803e-05								TRINITY_DN107882_c0_g2	ADAM10	Disintegrin and metalloproteinase domain-containing protein 10 (ADAM 10) (EC 3.4.24.81) (CDw156) (Kuzbanian protein homolog) (Mammalian disintegrin-metalloprotease) (CD antigen CD156c)	0.409831	1.04842	0.63868	0.00294553
TRINITY_DN108534_c0_g1	IGSF21	Immunoglobulin superfamily member 21 (IgSF21)	-2.34365	2.08329e-05								TRINITY_DN107911_c1_g1	TLE4	Transducin-like enhancer protein 4 (Grg-4) (Groucho-related protein 4)	1.54024	0.992772	-0.547269	0.0102322
TRINITY_DN109273_c0_g1	CPLANE1	hypothetical protein	-1.13341	2.13902e-05								TRINITY_DN107926_c0_g1	MAPRE3	Microtubule-associated protein RP/EB family member 3 (EB1 protein family member 3) (EBF3) (End-binding protein 3) (EB3) (RP3)	2.06668	1.4877	-0.578541	0.00547603
TRINITY_DN92403_c4_g2	TEKT2	Tektin-2 (Tektin-t) (Testicular tektin) (Testicular tektin B1-like protein) (TEKTB1) (Tektin-B1)	-1.26378	2.16345e-05								TRINITY_DN107940_c5_g1	SLC25A13	Calcium-binding mitochondrial carrier protein Aralar2 (Citrin) (Mitochondrial aspartate glutamate carrier 2) (Solute carrier family 25 member 13)	1.08439	0.905696	-0.178433	0.576591
TRINITY_DN86058_c3_g1	CFAP20	Cilia- and flagella-associated protein 20 (Gene trap locus 3 protein)	-1.26268	2.27421e-05								TRINITY_DN107952_c0_g1	SLC44A4	Choline transporter-like protein 4 (Solute carrier family 44 member 4)	0.685441	1.08201	0.396689	0.0318429
TRINITY_DN113837_c0_g1	TBR1	T-box brain protein 1 (T-brain-1) (TBR-1) (TES-56)	-3.73862	2.36999e-05								TRINITY_DN107966_c7_g1	WNT9B	Protein Wnt-9b (Protein Wnt-14b) (Protein Wnt-15)	2.42574	2.22969	-0.195616	0.348568
TRINITY_DN117052_c3_g2	CFAP74	Cilia- and flagella-associated protein 74	-2.00811	2.39743e-05								TRINITY_DN107970_c1_g2	STRC	Stereocilin	3.48649	2.50035	-0.979145	0.0474571
TRINITY_DN118505_c0_g1	SLC10A1	Sodium/bile acid cotransporter (Cell growth-inhibiting gene 29 protein) (Na(+)/bile acid cotransporter) (Na(+)/taurocholate transport protein) (Sodium/taurocholate cotransporting polypeptide) (Solute carrier family 10 member 1)	-1.76184	2.55795e-05								TRINITY_DN108012_c1_g3	DNAH7	Dynein heavy chain 7, axonemal (Axonemal beta dynein heavy chain 7) (Axonemal dynein heavy chain b) (Ciliary dynein heavy chain 7) (Dynein-like protein 7)	2.76629	1.66405	-1.09529	0.110593
TRINITY_DN119026_c1_g1	EDIL3	EGF-like repeat and discoidin I-like domain-containing protein 3 (Developmentally-regulated endothelial cell locus 1 protein) (Integrin-binding protein DEL1)	-1.37438	2.63065e-05								TRINITY_DN108012_c1_g4	DNAH12	Dynein heavy chain 12, axonemal (Axonemal beta dynein heavy chain 12) (Axonemal dynein heavy chain 12-like protein) (Axonemal dynein heavy chain 7-like protein) (Ciliary dynein heavy chain 12)	2.78527	0.939542	-1.84024	0.0338399
TRINITY_DN105216_c0_g1	BHLHE22	Class E basic helix-loop-helix protein 22 (bHLHe22) (Class B basic helix-loop-helix protein 5) (bHLHb5) (NeuroB) (Protein BETA3)	-2.31029	2.6846e-05								TRINITY_DN108021_c0_g1	ITGB8	Integrin beta-8	1.22787	0.297007	-0.930751	0.0204297
TRINITY_DN115124_c0_g3	GPRIN1	G protein-regulated inducer of neurite outgrowth 1	-2.11305	2.72101e-05								TRINITY_DN108054_c0_g3	POLA2	DNA polymerase alpha subunit B (DNA polymerase alpha 70 kDa subunit)	1.04421	0.728293	-0.315847	0.206954
TRINITY_DN115550_c0_g1	ECEL1	Endothelin-converting enzyme-like 1 (EC 3.4.24.-) (Damage-induced neuronal endopeptidase) (Xce protein)	-2.33005	3.14858e-05								TRINITY_DN108074_c1_g1	IRX4-A	Iroquois-class homeodomain protein irx-4-A (Iroquois homeobox protein 4-A)	1.72587	1.45961	-0.265636	0.556775
TRINITY_DN102385_c2_g1	NA	UPF0573 protein C2orf70 homolog	-2.22507	3.16276e-05								TRINITY_DN108074_c1_g2	IRX2	Iroquois-class homeodomain protein irx-2 (Iroquois homeobox protein 2)	1.29517	0.712891	-0.582185	0.0018487
TRINITY_DN98955_c3_g2	TTC25	Tetratricopeptide repeat protein 25 (TPR repeat protein 25)	-1.3865	3.22109e-05								TRINITY_DN108093_c1_g1	TNFRSF11B	Tumor necrosis factor receptor superfamily member 11B	1.18184	0.8732	-0.308481	0.214251
TRINITY_DN114755_c1_g1	BRINP3	BMP/retinoic acid-inducible neural-specific protein 3 (DBCCR1-like protein 1)	-2.79191	3.3222e-05								TRINITY_DN108116_c3_g1	OSBPL1A	Oxysterol-binding protein-related protein 1 (ORP-1) (OSBP-related protein 1)	2.89714	2.58583	-0.31098	0.111523
TRINITY_DN101332_c0_g1	CFAP206	Cilia- and flagella-associated protein 206	-1.69236	3.66559e-05								TRINITY_DN108125_c1_g2	SLC1A3	Excitatory amino acid transporter 1 (SEAAT1) (Sodium-dependent glutamate/aspartate transporter) (GLAST)	2.8525	2.41543	-0.436979	0.0063312
TRINITY_DN108250_c1_g5	GM2	Gamma-crystallin M2 (Gamma-M2)	-6.55528	3.75291e-05								TRINITY_DN108134_c0_g1	LIPG	Endothelial lipase (EC 3.1.1.3) (Endothelial cell-derived lipase) (EDL) (EL)	1.06762	1.40905	0.341526	0.0809348
TRINITY_DN102583_c1_g2	WNT8B	Protein Wnt-8b	-4.74098	3.97422e-05								TRINITY_DN108168_c2_g1	KATNAL2	Katanin p60 ATPase-containing subunit A-like 2 (Katanin p60 subunit A-like 2) (EC 5.6.1.1) (p60 katanin-like 2)	2.98143	2.36767	-0.608289	0.274054
TRINITY_DN117994_c1_g1	ASXL3	Putative Polycomb group protein ASXL3 (Additional sex combs-like protein 3)	-1.27497	4.15033e-05								TRINITY_DN108188_c2_g7	FABP7	Fatty acid-binding protein, brain (Brain-type fatty acid-binding protein) (B-FABP) (Fatty acid-binding protein 7) (Fatty acid-binding protein, retina) (R-FABP)	2.02757	1.22032	-0.807199	0.000183534
TRINITY_DN116232_c2_g1	NR4A2	Nuclear receptor subfamily 4 group A member 2 (NUR-related factor 1) (Nuclear orphan receptor HZF-3) (Orphan nuclear receptor NURR1) (Regenerating liver nuclear receptor 1) (RNR-1) (SL-322)	-1.14297	4.63833e-05								TRINITY_DN108202_c1_g1	PCDH8	Protocadherin-8 (Activity-regulated cadherin-like protein) (Arcadlin)	2.58229	1.83805	-0.743034	0.00858933
TRINITY_DN108653_c0_g1	BFSP1	Filensin (Beaded filament structural protein 1) (Lens fiber cell beaded-filament structural protein CP 95) (CP95)	-2.56929	4.75284e-05								TRINITY_DN108266_c6_g4	BBS9	Protein PTHB1 (Bardet-Biedl syndrome 9 protein homolog) (Parathyroid hormone-responsive B1 gene protein homolog)	1.38155	1.08564	-0.294743	0.621256
TRINITY_DN108378_c3_g1	TAL1	T-cell acute lymphocytic leukemia protein 1 homolog (TAL-1) (Stem cell protein)	-2.11741	5.61399e-05								TRINITY_DN108316_c2_g1	WNT7A	Protein Wnt-7a	2.39021	2.5445	0.154451	0.569543
TRINITY_DN97778_c1_g1	NA	NA	-2.05997	6.12348e-05								TRINITY_DN108334_c3_g1	MSI1	RNA-binding protein Musashi homolog 1 (Musashi-1)	1.67338	1.55039	-0.122925	0.571458
TRINITY_DN110546_c3_g1	WDR17	WD repeat-containing protein 17	-3.65505	6.143e-05								TRINITY_DN108350_c0_g1	FAM111A	Protein FAM111A	1.35289	1.13092	-0.221515	0.541385
TRINITY_DN117460_c3_g2	SLC6A17	Sodium-dependent neutral amino acid transporter SLC6A17 (Sodium-dependent neurotransmitter transporter NTT4) (Solute carrier family 6 member 17)	-2.67774	6.18301e-05								TRINITY_DN108352_c2_g1	FOXQ1	Forkhead box protein Q1 (HFH-1l) (HNF-3/forkhead-like protein 1) (HFH-1) (Hepatocyte nuclear factor 3 forkhead homolog 1)	1.15298	0.786161	-0.366784	0.0553879
TRINITY_DN103694_c2_g1	LRFN1	Leucine-rich repeat and fibronectin type III domain-containing protein 1	-4.71041	7.25635e-05								TRINITY_DN108374_c0_g1	PCSK9	Proprotein convertase subtilisin/kexin type 9 (EC 3.4.21.-) (Proprotein convertase 9) (PC9) (Subtilisin/kexin-like protease PC9)	1.42908	1.25289	-0.175692	0.656391
TRINITY_DN112433_c1_g2	CYFIP2	Cytoplasmic FMR1-interacting protein 2 (p53-inducible protein 121)	-1.4467	7.27363e-05								TRINITY_DN108386_c1_g2	HAS2	Hyaluronan synthase 2 (EC 2.4.1.212) (Hyaluronate synthase 2) (Hyaluronic acid synthase 2) (HA synthase 2)	0.96066	1.00731	0.0467962	0.890336
TRINITY_DN114361_c2_g1	GRIA1	Glutamate receptor 1 (GluR-1) (AMPA-selective glutamate receptor 1) (GluR-A) (GluR-K1) (Glutamate receptor ionotropic, AMPA 1) (GluA1)	-1.75397	7.41192e-05								TRINITY_DN108410_c0_g1	FSIP1	Fibrous sheath-interacting protein 1	2.63128	2.39107	-0.23393	0.782362
TRINITY_DN114826_c3_g1	SYBU	Syntabulin (Golgi-localized syntaphilin-related protein) (Syntaxin-1-binding protein)	-1.70146	7.57098e-05								TRINITY_DN108453_c0_g2	DLG4	Disks large homolog 4 (Postsynaptic density protein 95) (PSD-95) (Synapse-associated protein 90) (SAP-90) (SAP90)	1.72706	1.01832	-0.708373	0.0297954
TRINITY_DN103813_c1_g1	RIMS2	Regulating synaptic membrane exocytosis protein 2 (Rab-3-interacting molecule 2) (RIM 2) (Rab-3-interacting protein 3)	-1.16737	7.88561e-05								TRINITY_DN108473_c2_g2	SYCP1	Synaptonemal complex protein 1 (SCP-1) (Cancer/testis antigen 8) (CT8)	1.1304	0.761879	-0.368434	0.067588
TRINITY_DN98224_c0_g1	GPR158	putative G-protein coupled receptor 158	-3.84647	8.12615e-05								TRINITY_DN108482_c0_g2	NLGN4X	Neuroligin-4, X-linked (Neuroligin X) (HNLX)	1.55911	0.608386	-0.950117	0.0494763
TRINITY_DN85912_c0_g1	MLC1	Membrane protein MLC1	-2.96582	8.16588e-05								TRINITY_DN108484_c2_g2	SC5D	Lathosterol oxidase (EC 1.14.19.20) (C-5 sterol desaturase) (Delta(7)-sterol 5-desaturase) (Delta(7)-sterol C5(6)-desaturase) (Lathosterol 5-desaturase) (Sterol-C5-desaturase)	1.73358	1.33319	-0.399773	0.304222
TRINITY_DN101023_c4_g1	VWA3A	von Willebrand factor A domain-containing protein 3A	-1.50721	8.63256e-05								TRINITY_DN108486_c1_g2	IRX3	Iroquois-class homeodomain protein irx-3 (Iroquois homeobox protein 3)	2.31419	2.29628	-0.0178282	0.985137
TRINITY_DN84319_c0_g1	SYNGR1	Synaptogyrin-1	-1.30107	9.25956e-05								TRINITY_DN108511_c2_g2	MGAT4B	Alpha-1,3-mannosyl-glycoprotein 4-beta-N-acetylglucosaminyltransferase B (EC 2.4.1.145) (N-glycosyl-oligosaccharide-glycoprotein N-acetylglucosaminyltransferase IVb) (GlcNAc-T IVb) (GnT-IVb) (N-acetylglucosaminyltransferase IVb) (UDP-N-acetylglucosamine: alpha-1,3-D-mannoside beta-1,4-N-acetylglucosaminyltransferase IVb)	1.49618	1.44669	-0.0490478	0.912673
TRINITY_DN113238_c1_g1	RYR2	Ryanodine receptor 2 (RYR-2) (RyR2) (Cardiac muscle ryanodine receptor) (Cardiac muscle ryanodine receptor-calcium release channel) (Type 2 ryanodine receptor)	-1.99475	9.55557e-05								TRINITY_DN108512_c3_g2	PROX1	Prospero homeobox protein 1 (Homeobox prospero-like protein PROX1) (PROX-1)	1.52868	0.75111	-0.777298	0.0226752
TRINITY_DN101869_c1_g1	POU3F2	POU domain, class 3, transcription factor 2 (POU domain protein 47) (ZP-47)	-2.01497	9.61712e-05								TRINITY_DN108535_c2_g1	KCTD1	BTB/POZ domain-containing protein KCTD1	1.29312	0.932713	-0.360202	0.197685
TRINITY_DN94004_c0_g1	SNCA	Alpha-synuclein (Synelfin)	-1.91194	9.66345e-05								TRINITY_DN108595_c0_g1	CDC42EP2	Cdc42 effector protein 2	0.64027	1.01929	0.379503	0.321593
TRINITY_DN112889_c0_g2	PKHD1L1	Fibrocystin-L (Polycystic kidney and hepatic disease 1-like protein 1) (PKHD1-like protein 1)	-2.35358	0.000101885								TRINITY_DN108623_c0_g2	SLC13A3	Solute carrier family 13 member 3 (Na(+)/dicarboxylate cotransporter 3) (NaDC-3) (hNaDC3) (Sodium-dependent high-affinity dicarboxylate transporter 2)	1.97335	2.34192	0.368962	0.0883383
TRINITY_DN86618_c0_g1	GSX1	GS homeobox 1 (Homeobox protein GSH-1)	-2.61623	0.000108453								TRINITY_DN108628_c4_g2	TFDP2	Transcription factor Dp-2 (E2F dimerization partner 2)	1.01336	0.530931	-0.482276	0.0867879
TRINITY_DN95409_c0_g1	SAXO2	Stabilizer of axonemal microtubules 2	-1.74019	0.000116307								TRINITY_DN108643_c0_g1	EYA4	Eyes absent homolog 4 (EC 3.1.3.48)	1.07503	0.513821	-0.56119	0.00239879
TRINITY_DN110740_c0_g3	SCRN1	Secernin-1 (p50)	-1.03809	0.000119787								TRINITY_DN108649_c2_g1	AGMAT	Agmatinase, mitochondrial (EC 3.5.3.11) (Agmatine ureohydrolase) (AUH)	0.938174	1.66784	0.730051	0.000313083
TRINITY_DN111560_c0_g1	TMEM35A	Transmembrane protein 35A	-2.17187	0.000135285								TRINITY_DN108678_c5_g1	NA	NA	1.10738	0.772708	-0.334558	0.42119
TRINITY_DN99576_c1_g2	SLC25A22	Mitochondrial glutamate carrier 1 (GC-1) (Glutamate/H(+) symporter 1) (Solute carrier family 25 member 22)	-1.47144	0.00013927								TRINITY_DN108686_c3_g1	HMX3	Homeobox protein HMX3 (Homeobox protein H6 family member 3) (Homeobox protein Nkx-5.1)	2.98252	3.44327	0.464047	0.157077
TRINITY_DN102505_c3_g3	FZD3	Frizzled-3 (Fz-3) (mFz3)	-1.51255	0.000144236								TRINITY_DN108702_c0_g1	TBC1D24	TBC1 domain family member 24	1.32752	1.36825	0.0418315	1
TRINITY_DN99790_c0_g1	ZMYND10	Zinc finger MYND domain-containing protein 10	-1.64337	0.000149552								TRINITY_DN108773_c0_g3	HEY1	Hairy/enhancer-of-split related with YRPW motif protein 1 (Hairy and enhancer of split-related protein 1) (HESR-1)	1.73736	1.49135	-0.245389	0.476447
TRINITY_DN111317_c2_g2	NEUROD6	Neurogenic differentiation factor 6 (NeuroD6)	-2.70822	0.000151554								TRINITY_DN108774_c2_g3	SLC16A1	Monocarboxylate transporter 1 (MCT 1) (Solute carrier family 16 member 1)	1.14897	1.47828	0.329899	0.455721
TRINITY_DN101799_c0_g1	CFAP97D2	Uncharacterized protein CFAP97D2 (CFAP97 domain-containing protein 2)	-1.85416	0.000151777								TRINITY_DN108854_c2_g1	CNPY2	Protein canopy homolog 2 (MIR-interacting saposin-like protein) (Putative secreted protein Zsig9) (Transmembrane protein 4)	1.35106	1.55212	0.201187	0.504893
TRINITY_DN89416_c8_g2	MFN1	Mitofusin-1 (EC 3.6.5.-) (Transmembrane GTPase MFN1)	-1.65898	0.000153934								TRINITY_DN108857_c0_g1	GJB1	Gap junction beta-1 protein (Connexin-30) (Cx30)	1.42672	1.67902	0.253471	0.592905
TRINITY_DN115223_c1_g3	DAB1	Disabled homolog 1	-1.73248	0.000178633								TRINITY_DN108917_c1_g1	GPR54	G-protein coupled receptor 54	3.5348	3.80558	0.280556	0.596217
TRINITY_DN118338_c3_g2	TP53BP1	Tumor suppressor p53-binding protein 1	-1.06699	0.000182786								TRINITY_DN108946_c2_g1	LRRC71	Leucine-rich repeat-containing protein 71	2.2895	1.12611	-1.1618	0.0464849
TRINITY_DN118653_c6_g2	KCNQ2	Potassium voltage-gated channel subfamily KQT member 2 (KQT-like 2) (Neuroblastoma-specific potassium channel subunit alpha KvLQT2) (Voltage-gated potassium channel subunit Kv7.2)	-2.20197	0.000188968								TRINITY_DN108989_c3_g1	ZFHX3	Zinc finger homeobox protein 3 (AT motif-binding factor 1) (AT-binding transcription factor 1) (Alpha-fetoprotein enhancer-binding protein) (Zinc finger homeodomain protein 3) (ZFH-3)	1.0239	0.357878	-0.665992	0.00947985
TRINITY_DN106805_c0_g1	TPH	Tryptophan 5-hydroxylase (EC 1.14.16.4) (Tryptophan 5-monooxygenase)	-1.0528	0.000189337								TRINITY_DN108992_c1_g1	TRIB2	Tribbles homolog 2 (TRB-2)	1.00754	0.625439	-0.382043	0.0441858
TRINITY_DN109888_c0_g1	NA	NA	-1.88186	0.000207595								TRINITY_DN108998_c3_g1	SIX1B	Homeobox protein six1b (Homeobox protein six1a) (Sine oculis homeobox homolog 1a) (Sine oculis homeobox homolog 1b)	1.6618	1.22549	-0.436279	0.0247361
TRINITY_DN115758_c2_g2	NPAS3	Neuronal PAS domain-containing protein 3 (Neuronal PAS3) (Basic-helix-loop-helix-PAS protein MOP6) (Member of PAS protein 6)	-2.06504	0.00021859								TRINITY_DN109034_c3_g1	TMEM200A	Transmembrane protein 200A	1.23345	0.621271	-0.611886	0.0807158
TRINITY_DN106182_c0_g1	STEAP2	Metalloreductase STEAP2 (EC 1.16.1.-) (Six-transmembrane epithelial antigen of prostate 2)	-2.53726	0.000219287								TRINITY_DN109034_c3_g3	TMEM200A	Transmembrane protein 200A	2.47277	2.2082	-0.261238	0.696169
TRINITY_DN108820_c2_g4	NECAB1	N-terminal EF-hand calcium-binding protein 1 (EF-hand calcium-binding protein 1) (Neuronal calcium-binding protein 1)	-1.4785	0.000224457								TRINITY_DN109037_c1_g1	KCNJ10	ATP-sensitive inward rectifier potassium channel 10 (ATP-dependent inwardly rectifying potassium channel Kir4.1) (Inward rectifier K(+) channel Kir1.2) (Potassium channel, inwardly rectifying subfamily J member 10)	1.41218	2.2217	0.811504	0.0646636
TRINITY_DN109457_c0_g4	TLE1	Transducin-like enhancer protein 1 (Groucho-related protein 1) (Grg-1)	-1.13659	0.000224457								TRINITY_DN109057_c5_g1	LFNG	Beta-1,3-N-acetylglucosaminyltransferase lunatic fringe (EC 2.4.1.222) (O-fucosylpeptide 3-beta-N-acetylglucosaminyltransferase)	1.09928	1.10425	0.00507081	1
TRINITY_DN116657_c1_g2	HCN4	Potassium/sodium hyperpolarization-activated cyclic nucleotide-gated channel 4	-2.13716	0.000226547								TRINITY_DN109057_c5_g2	LFNG	Beta-1,3-N-acetylglucosaminyltransferase lunatic fringe (EC 2.4.1.222) (O-fucosylpeptide 3-beta-N-acetylglucosaminyltransferase)	1.12877	0.849205	-0.279474	0.238878
TRINITY_DN110725_c0_g3	NPTX2	Neuronal pentraxin-2 (NP2) (Neuronal pentraxin II) (NP-II)	-1.76976	0.0002423								TRINITY_DN109074_c0_g1	CDK18	Cyclin-dependent kinase 18 (EC 2.7.11.22) (Cell division protein kinase 18) (PCTAIRE-motif protein kinase 3) (Serine/threonine-protein kinase PCTAIRE-3)	1.24817	0.39291	-0.855074	0.0700333
TRINITY_DN118721_c0_g1	ADAM11	Disintegrin and metalloproteinase domain-containing protein 11 (ADAM 11) (Metalloproteinase-like, disintegrin-like, and cysteine-rich protein) (MDC)	-1.60626	0.000244833								TRINITY_DN109074_c0_g2	CDK15	Cyclin-dependent kinase 15 (EC 2.7.11.22) (Cell division protein kinase 15)	3.25886	2.10943	-1.13572	0.116007
TRINITY_DN80202_c0_g1	EFHC1	EF-hand domain-containing protein 1 (Myoclonin-1)	-1.35919	0.00025156								TRINITY_DN109094_c2_g1	CASC1	Protein CASC1 (Cancer susceptibility candidate gene 1 protein homolog)	1.2825	0.129076	-1.15356	0.0216373
TRINITY_DN87500_c0_g2	UNC80	Protein unc-80 homolog	-2.91432	0.000254351								TRINITY_DN109109_c1_g1	CFAP54	Cilia- and flagella-associated protein 54	2.90464	1.31955	-1.57446	0.0775396
TRINITY_DN114147_c0_g1	DNAH9	Dynein heavy chain 9, axonemal (Axonemal beta dynein heavy chain 9) (Ciliary dynein heavy chain 9)	-2.48869	0.000255064								TRINITY_DN109112_c0_g2	GDPD5	Glycerophosphodiester phosphodiesterase domain-containing protein 5 (EC 3.1.4.11) (Glycerophosphodiester phosphodiesterase 2)	1.85035	1.10031	-0.749694	0.00160281
TRINITY_DN118980_c3_g1	NRXN3A	Neurexin-3a (Neurexin IIIa-alpha) (Neurexin-3a-alpha)	-1.21006	0.000256871								TRINITY_DN109130_c0_g1	LIG1	DNA ligase 1 (EC 6.5.1.1) (DNA ligase I) (Polydeoxyribonucleotide synthase [ATP] 1)	0.937162	1.09744	0.160339	0.445929
TRINITY_DN98285_c0_g1	HKR1	Signaling mucin HKR1 (Hansenula MRAKII killer toxin-resistant protein 1)	-1.74567	0.000268747								TRINITY_DN109141_c1_g4	TKT	Transketolase (TK) (EC 2.2.1.1)	1.06447	0.667937	-0.396494	0.164736
TRINITY_DN119801_c2_g1	SLC29A4	Equilibrative nucleoside transporter 4 (Solute carrier family 29 member 4)	-1.21212	0.000280114								TRINITY_DN109157_c1_g2	CELSR2	Cadherin EGF LAG seven-pass G-type receptor 2 (Cadherin family member 10) (Epidermal growth factor-like protein 2) (EGF-like protein 2) (Flamingo homolog 3) (Multiple epidermal growth factor-like domains protein 3) (Multiple EGF-like domains protein 3)	1.68547	1.14914	-0.53579	0.127112
TRINITY_DN116210_c6_g1	SALL3	Sal-like protein 3 (MSal) (Spalt-like protein 3)	-2.29648	0.000280738								TRINITY_DN109159_c3_g3	DCHS1	Protocadherin-16	2.41868	1.24772	-1.16787	0.0770127
TRINITY_DN106847_c2_g1	RSPH3	Radial spoke head protein 3 homolog (A-kinase anchor protein RSPH3) (Radial spoke head-like protein 2)	-1.2161	0.00028174								TRINITY_DN109196_c0_g1	FOXG1	Forkhead box protein G1 (FoxG1) (Brain factor 1) (BF-1) (xBF-1) (xBF1) (Forkhead protein 4) (FKH-4) (xFKH4)	1.71526	2.36546	0.650602	0.000231643
TRINITY_DN111320_c1_g1	MYOM	Myosin-M heavy chain	-1.58429	0.000287103								TRINITY_DN109276_c1_g1	SOX9	Transcription factor SOX-9	1.09094	1.60472	0.513809	0.00374951
TRINITY_DN94552_c0_g1	PRDM12	PR domain zinc finger protein 12 (EC 2.1.1.-) (PR domain-containing protein 12)	-3.30776	0.000294973								TRINITY_DN109329_c1_g2	CARTPT	Cocaine- and amphetamine-regulated transcript protein [Cleaved into: CART(1-39); CART(42-89)]	1.61277	0.953617	-0.657772	0.32405
TRINITY_DN117680_c1_g1	UNC79	Protein unc-79 homolog	-2.5712	0.000299155								TRINITY_DN109336_c2_g2	STYK1	Tyrosine-protein kinase STYK1	0.606434	1.12924	0.52285	0.00784252
TRINITY_DN103782_c0_g3	NIM1K	Serine/threonine-protein kinase NIM1 (EC 2.7.11.1) (NIM1 serine/threonine-protein kinase)	-1.43042	0.000307021								TRINITY_DN109339_c1_g1	LAYN	Layilin	1.56547	1.68348	0.118354	0.656036
TRINITY_DN105169_c0_g1	SP5	Transcription factor Sp5	-1.12973	0.000312504								TRINITY_DN109345_c0_g2	DACH2	Dachshund homolog 2 (Dach2)	1.33095	1.55409	0.223971	0.582435
TRINITY_DN110570_c2_g1	ZNF318	Zinc finger protein 318 (Endocrine regulatory protein)	-1.66119	0.000320934								TRINITY_DN109366_c5_g1	ATP6V0A4	V-type proton ATPase 116 kDa subunit a isoform 4 (V-ATPase 116 kDa isoform a4) (Vacuolar proton translocating ATPase 116 kDa subunit a isoform 4) (Vacuolar proton translocating ATPase 116 kDa subunit a kidney isoform)	2.1091	1.72919	-0.379561	0.0849739
TRINITY_DN119451_c5_g1	FAT4	Protocadherin Fat 4	-1.38689	0.000321431								TRINITY_DN109399_c1_g1	CAD	CAD protein [Includes: Glutamine-dependent carbamoyl-phosphate synthase (EC 6.3.5.5); Aspartate carbamoyltransferase (EC 2.1.3.2); Dihydroorotase (EC 3.5.2.3)]	1.17737	1.2771	0.0998838	0.703445
TRINITY_DN84842_c0_g1	DMRT3	Doublesex and mab-3 related transcription factor 3	-2.98394	0.000329248								TRINITY_DN109399_c1_g2	CAD	CAD protein [Includes: Glutamine-dependent carbamoyl-phosphate synthase (EC 6.3.5.5); Aspartate carbamoyltransferase (EC 2.1.3.2); Dihydroorotase (EC 3.5.2.3)]	1.01748	1.4056	0.388247	0.022609
TRINITY_DN114765_c2_g1	GABBR1	Gamma-aminobutyric acid type B receptor subunit 1 (GABA-B receptor 1) (GABA-B-R1) (GABA-BR1) (GABABR1) (Gb1)	-2.31105	0.000330185								TRINITY_DN109423_c2_g1	ASPA	Aspartoacylase (EC 3.5.1.15) (Aminoacylase-2) (ACY-2)	0.564286	1.13224	0.568297	0.0248031
TRINITY_DN119900_c3_g1	PTPN5	Tyrosine-protein phosphatase non-receptor type 5 (EC 3.1.3.48) (Neural-specific protein-tyrosine phosphatase) (Striatum-enriched protein-tyrosine phosphatase) (STEP)	-2.64744	0.000356577								TRINITY_DN109466_c0_g3	PRSS23	Serine protease 23 (EC 3.4.21.-)	1.21954	0.977236	-0.242264	0.221748
TRINITY_DN107548_c4_g2	REM2	GTP-binding protein REM 2	-2.81254	0.000357127								TRINITY_DN109489_c3_g1	CYP51A1	Lanosterol 14-alpha demethylase (LDM) (EC 1.14.14.154) (CYPLI) (Cytochrome P450 51A1) (Cytochrome P450-14DM) (Cytochrome P45014DM) (Cytochrome P450LI) (Sterol 14-alpha demethylase)	2.49321	1.96736	-0.524616	0.0686812
TRINITY_DN88629_c0_g1	PLCXD3	PI-PLC X domain-containing protein 3	-1.47241	0.000359636								TRINITY_DN109494_c1_g1	WDR35	WD repeat-containing protein 35 (Naofen)	1.13067	0.414949	-0.715653	0.00490184
TRINITY_DN114729_c0_g1	DMRTA2	Doublesex- and mab-3-related transcription factor A2 (Doublesex- and mab-3-related transcription factor 5)	-1.06624	0.000378374								TRINITY_DN109501_c2_g3	RFX2	DNA-binding protein RFX2 (Regulatory factor X 2)	1.33467	1.08506	-0.249481	0.350901
TRINITY_DN89721_c1_g1	DPP6	Dipeptidyl aminopeptidase-like protein 6 (DPPX) (Dipeptidyl aminopeptidase-related protein) (Dipeptidyl peptidase 6) (Dipeptidyl peptidase IV-like protein) (Dipeptidyl peptidase VI) (DPP VI)	-1.16282	0.000380187								TRINITY_DN109515_c0_g1	CLDN3	Claudin-3 (Rat ventral prostate.1 protein) (RVP1)	3.61828	3.28096	-0.335146	0.246433
TRINITY_DN92730_c2_g2	KRT13	Keratin, type I cytoskeletal 13 (Cytokeratin-13) (CK-13) (Keratin-13) (K13)	-1.71403	0.000382299								TRINITY_DN109515_c0_g3	CLDN4	Claudin-4	1.26501	0.91839	-0.346434	0.425646
TRINITY_DN119860_c4_g1	ST18	Suppression of tumorigenicity 18 protein (Zinc finger protein 387)	-1.63553	0.000382828								TRINITY_DN109519_c0_g1	PFL5	putative cell agglutination protein	2.47974	1.69358	-0.783394	0.21385
TRINITY_DN100681_c0_g1	NXPH1	Neurexophilin-1 (Neurophilin)	-3.07445	0.000397082								TRINITY_DN109544_c2_g1	MPZ	Myelin protein P0 (Myelin peripheral protein) (MPP) (Myelin protein zero)	2.51351	3.31727	0.803814	0.00179194
TRINITY_DN109542_c0_g1	SLC4A7	Sodium bicarbonate cotransporter 3 (Solute carrier family 4 member 7)	-2.26061	0.000401768								TRINITY_DN109575_c2_g1	CFAP46	Cilia- and flagella-associated protein 46	2.83284	0.916241	-1.91001	0.0318111
TRINITY_DN113297_c1_g1	GLRA2	Glycine receptor subunit alpha-2	-1.50799	0.000404248								TRINITY_DN109614_c0_g1	GATA2	GATA-binding factor 2 (GATA-2) (Transcription factor NF-E1b)	2.05366	1.97705	-0.0762705	0.814339
TRINITY_DN101614_c0_g2	NEUROD2	Neurogenic differentiation factor 2 (NeuroD2) (NeuroD-related factor) (NDRF)	-6.11645	0.000411609								TRINITY_DN109617_c1_g1	ADCY2	Adenylate cyclase type 2 (EC 4.6.1.1) (ATP pyrophosphate-lyase 2) (Adenylate cyclase type II) (Adenylyl cyclase 2)	1.03204	0.65064	-0.381119	0.299478
TRINITY_DN113219_c1_g1	KIAA1107	AP2-interacting clathrin-endocytosis protein (APache)	-1.44787	0.000429253								TRINITY_DN109675_c1_g1	RAD54B	DNA repair and recombination protein RAD54B (EC 3.6.4.-) (RAD54 homolog B)	1.1179	0.43024	-0.687461	0.0486767
TRINITY_DN114953_c2_g1	NA	NA	-1.55364	0.000463731								TRINITY_DN109737_c0_g1	TAPBPL	Tapasin-related protein	0.602294	1.20291	0.601223	0.136212
TRINITY_DN113726_c1_g1	NRXN2	Neurexin-2 (Neurexin II-alpha) (Neurexin-2-alpha)	-3.15561	0.000467463								TRINITY_DN109745_c1_g2	EPHX4	Epoxide hydrolase 4 (EC 3.3.-.-) (Abhydrolase domain-containing protein 7) (Epoxide hydrolase-related protein)	1.12271	0.273748	-0.848939	0.000245112
TRINITY_DN110502_c3_g1	AMIGO1	Amphoterin-induced protein 1 (AMIGO-1) (Alivin-2)	-1.75025	0.000470703								TRINITY_DN109751_c1_g1	SHC4	SHC-transforming protein 4 (Rai-like protein) (RaLP) (SHC-transforming protein D) (hShcD) (Src homology 2 domain-containing-transforming protein C4) (SH2 domain protein C4)	2.94748	2.20104	-0.742232	0.29902
TRINITY_DN92070_c0_g1	DLG1L	Discs large homolog 1-like protein (Synapse-associated protein 97B) (SAP-97B) (SAP97B)	-1.33923	0.000499752								TRINITY_DN109771_c1_g1	CREB3L3	hypothetical protein	0.502908	1.03959	0.536725	0.0100219
TRINITY_DN99960_c1_g1	RETSAT	All-trans-retinol 13,14-reductase (EC 1.3.99.23) (All-trans-13,14-dihydroretinol saturase A) (RetSat A) (All-trans-retinol 7,8-reductase)	-1.02504	0.000501984								TRINITY_DN109791_c1_g1	RIBC2	RIB43A-like with coiled-coils protein 2	1.01366	0.585232	-0.428075	0.299696
TRINITY_DN117115_c1_g1	RAB39B	Ras-related protein Rab-39B	-2.08856	0.000508013								TRINITY_DN109793_c0_g2	ALMS1	Alstrom syndrome protein 1	1.40543	0.498714	-0.906444	0.00695436
TRINITY_DN84570_c0_g1	TUSC3	Tumor suppressor candidate 3 (Dolichyl-diphosphooligosaccharide--protein glycosyltransferase subunit TUSC3) (Oligosaccharyl transferase subunit TUSC3) (Magnesium uptake/transporter TUSC3) (Protein N33)	-1.02988	0.000519042								TRINITY_DN109842_c2_g1	OCLN	Occludin	0.162492	1.07773	0.915249	1.84477e-08
TRINITY_DN100220_c2_g1	NA	NA	-2.30252	0.000521689								TRINITY_DN109842_c2_g2	OCLN	Occludin	0.782852	1.04886	0.266036	0.185699
TRINITY_DN114104_c3_g5	ELFN2	Protein phosphatase 1 regulatory subunit 29 (Extracellular leucine-rich repeat and fibronectin type III domain-containing protein 2) (Leucine-rich repeat and fibronectin type-III domain-containing protein 6) (Leucine-rich repeat-containing protein 62)	-6.20495	0.000543028								TRINITY_DN109843_c0_g1	SLC17A8	Vesicular glutamate transporter 3 (VGluT3) (Solute carrier family 17 member 8)	4.97437	4.22273	-0.749743	0.00174979
TRINITY_DN98818_c0_g1	LRRC18	Leucine-rich repeat-containing protein 18 (Testis-specific LRR protein)	-1.87069	0.000573718								TRINITY_DN109954_c0_g4	FRK	Tyrosine-protein kinase FRK (EC 2.7.10.2) (FYN-related kinase) (Gastrointestinal-associated kinase) (GASK) (Gastrointestinal-associated tyrosine kinase) (GTK)	0.637359	1.26396	0.626794	0.00832222
TRINITY_DN118386_c0_g2	DNAH5	Dynein heavy chain 5, axonemal (Axonemal beta dynein heavy chain 5) (Ciliary dynein heavy chain 5)	-2.34362	0.000595852								TRINITY_DN110014_c2_g4	FUT2	Galactoside 2-alpha-L-fucosyltransferase 2 (EC 2.4.1.344) (EC 2.4.1.69) (Alpha(1,2)FT 2) (Fucosyltransferase 2) (GDP-L-fucose:beta-D-galactoside 2-alpha-L-fucosyltransferase 2)	2.27582	2.46762	0.19188	0.417477
TRINITY_DN102551_c0_g1	SLCO1C1	Solute carrier organic anion transporter family member 1C1 (Organic anion transporter F) (OATP-F) (Organic anion transporter polypeptide-related protein 5) (OAT-RP-5) (OATPRP5) (Organic anion-transporting polypeptide 14) (OATP-14) (Solute carrier family 21 member 14) (Thyroxine transporter)	-2.50404	0.000601827								TRINITY_DN110021_c2_g1	GFI1	Zinc finger protein Gfi-1 (Growth factor independent protein 1)	2.76726	2.49666	-0.268877	0.455666
TRINITY_DN104971_c1_g1	RXFP2	Relaxin receptor 2 (INSL3 receptor) (Leucine-rich repeat-containing G-protein coupled receptor 8) (Relaxin family peptide receptor 2)	-3.97701	0.000603436								TRINITY_DN110044_c0_g3	SLC4A10	Sodium-driven chloride bicarbonate exchanger (Solute carrier family 4 member 10)	1.37011	0.440133	-0.929841	0.000519042
TRINITY_DN98735_c3_g1	HCN1	Potassium/sodium hyperpolarization-activated cyclic nucleotide-gated channel 1 (Brain cyclic nucleotide-gated channel 1) (BCNG-1)	-2.63315	0.000606396								TRINITY_DN110050_c4_g1	CLDN3	Claudin-3 (Rat ventral prostate.1 protein) (RVP1)	1.53084	1.28489	-0.245932	0.170368
TRINITY_DN112611_c4_g2	LINGO1	Leucine-rich repeat and immunoglobulin-like domain-containing nogo receptor-interacting protein 1 (cLINGO-1)	-1.07355	0.000606841								TRINITY_DN110082_c0_g1	HYAL1	Hyaluronidase-1 (Hyal-1) (EC 3.2.1.35) (Hyaluronoglucosaminidase-1)	0.335296	1.11589	0.780753	4.68862e-05
TRINITY_DN112451_c3_g2	AMIGO2	Amphoterin-induced protein 2	-2.58249	0.000611493								TRINITY_DN110122_c5_g1	MPND	MPN domain-containing protein (EC 3.4.-.-)	1.119	0.464071	-0.654903	0.0361991
TRINITY_DN75379_c0_g1	ADCY5	Adenylate cyclase type 5 (EC 4.6.1.1) (ATP pyrophosphate-lyase 5) (Adenylate cyclase type V) (Adenylyl cyclase 5) (AC5)	-1.98728	0.000623957								TRINITY_DN110234_c3_g4	CACNA1E	Voltage-dependent R-type calcium channel subunit alpha-1E (Brain calcium channel II) (BII) (Calcium channel, L type, alpha-1 polypeptide, isoform 6) (Voltage-gated calcium channel subunit alpha Cav2.3)	2.27118	1.72064	-0.545405	0.433745
TRINITY_DN115952_c1_g2	CCDC27	Coiled-coil domain-containing protein 27	-2.87356	0.000624783								TRINITY_DN110243_c4_g1	NCEH1	Neutral cholesterol ester hydrolase 1 (NCEH) (EC 3.1.1.-) (Arylacetamide deacetylase-like 1)	1.1987	1.17122	-0.026919	0.986633
TRINITY_DN100206_c0_g1	NEUROG1	Neurogenin-1 (NGN-1) (Neurogenic differentiation factor 3) (NeuroD3) (Neurogenin-related protein 1)	-3.5241	0.000698666								TRINITY_DN110279_c1_g1	ARHGEF38	Rho guanine nucleotide exchange factor 38	1.76771	1.69785	-0.0695355	0.843658
TRINITY_DN94923_c0_g2	CFAP99	Cilia- and flagella-associated protein 99	-1.69264	0.000711927								TRINITY_DN110282_c0_g1	TULP1	Tubby-related protein 1 (Tubby-like protein 1)	1.27276	1.31866	0.0463941	0.96795
TRINITY_DN98589_c1_g1	CROCC	Rootletin (Ciliary rootlet coiled-coil protein)	-6.58332	0.000719011								TRINITY_DN110290_c1_g1	SLC6A13	Sodium- and chloride-dependent GABA transporter 2 (GAT-2) (Solute carrier family 6 member 13)	1.45392	2.15784	0.705288	0.0254519
TRINITY_DN84334_c5_g1	AAK1	AP2-associated protein kinase 1 (EC 2.7.11.1) (Adaptor-associated kinase 1)	-6.39786	0.00074938								TRINITY_DN110313_c6_g1	PSTPIP2	Proline-serine-threonine phosphatase-interacting protein 2 (PEST phosphatase-interacting protein 2)	0.691658	1.13166	0.440423	0.157616
TRINITY_DN118356_c3_g2	CNGB1	Cyclic nucleotide-gated cation channel beta-1 (Cyclic nucleotide-gated cation channel 4) (CNG channel 4) (CNG-4) (CNG4) (Cyclic nucleotide-gated cation channel gamma) (Cyclic nucleotide-gated cation channel modulatory subunit) (Cyclic nucleotide-gated channel beta-1) (CNG channel beta-1) (Glutamic acid-rich protein) (GARP)	-6.23478	0.000754646								TRINITY_DN110345_c2_g1	FOXL2	Forkhead box protein L2 (Pituitary forkhead factor) (P-Frk)	1.36358	1.0187	-0.344659	0.143791
TRINITY_DN109703_c2_g2	PAX2A	Paired box protein Pax-2a (No isthmus protein) (Pax[Zf-b])	-2.43325	0.000757062								TRINITY_DN110383_c1_g1	HTR2A	5-hydroxytryptamine receptor 2A (5-HT-2) (5-HT-2A) (Serotonin receptor 2A)	2.12399	2.068	-0.0486782	1
TRINITY_DN108408_c0_g1	C1QL3	Complement C1q-like protein 3 (C1q and tumor necrosis factor-related protein 13) (C1q/TNF-related protein 13) (CTRP13) (Gliacolin)	-3.20658	0.000833235								TRINITY_DN110384_c5_g3	NA	Keratin, type I cytoskeletal 50 kDa (GK50)	1.9027	2.27342	0.371006	0.0552449
TRINITY_DN107246_c0_g1	ZIC3	Zinc finger protein ZIC 3 (Zinc finger protein of the cerebellum 3)	-1.47512	0.00084125								TRINITY_DN110421_c0_g1	DRC3	Dynein regulatory complex subunit 3 (Leucine-rich repeat-containing protein 48)	1.04872	0.324758	-0.723916	0.100329
TRINITY_DN85131_c4_g1	KDM4A	Lysine-specific demethylase 4A (EC 1.14.11.-) (JmjC domain-containing histone demethylation protein 3A) (Jumonji domain-containing protein 2A)	-1.09811	0.000841416								TRINITY_DN110428_c0_g1	NLGN3	Neuroligin-3 (Gliotactin homolog)	1.77841	0.964109	-0.81348	0.0351889
TRINITY_DN77431_c0_g1	TTYH2L	Protein tweety homolog 2-like	-3.04165	0.000846137								TRINITY_DN110430_c3_g1	PBX3	Pre-B-cell leukemia transcription factor 3 (Homeobox protein PBX3)	1.52336	0.78291	-0.740372	6.22722e-05
TRINITY_DN113450_c2_g1	SLITRK1	SLIT and NTRK-like protein 1	-4.026	0.000848732								TRINITY_DN110444_c1_g3	PCSK5	Proprotein convertase subtilisin/kexin type 5	2.58901	1.94992	-0.638668	0.000823874
TRINITY_DN90888_c0_g2	NKX6-2	Homeobox protein Nkx-6.2 (Homeobox protein NK-6 homolog B)	-2.39281	0.00087662								TRINITY_DN110467_c1_g1	SLC25A38	Mitochondrial glycine transporter (Solute carrier family 25 member 38)	0.853852	1.13498	0.281206	0.154909
TRINITY_DN104642_c1_g3	NRXN3	Neurexin-3-beta (Neurexin III-beta) [Cleaved into: Neurexin-3-beta, soluble form; Neurexin-3-beta, C-terminal fragment (NRXN3-CTF)]	-1.64495	0.000879164								TRINITY_DN110630_c0_g1	EGR2B	Early growth response protein 2b (EGR-2b) (Protein krx-20) (Zinc finger protein Krox-20)	1.70182	2.15627	0.45506	0.0360815
TRINITY_DN98123_c1_g1	PPIL6	Probable inactive peptidyl-prolyl cis-trans isomerase-like 6 (PPIase) (Cyclophilin-like protein PPIL6)	-1.47792	0.000881474								TRINITY_DN110650_c2_g1	PCDH20	Protocadherin-20 (Protocadherin-13)	1.1317	0.505461	-0.625998	0.0618493
TRINITY_DN99101_c3_g1	WHRN	Whirlin	-1.94611	0.000916653								TRINITY_DN110662_c4_g1	OPCML	Opioid-binding protein/cell adhesion molecule homolog (Neurite inhibitor GP55-A) (OBCAM protein gamma isoform)	2.00896	1.25634	-0.75203	0.00267292
TRINITY_DN113344_c1_g1	NWD1	NACHT domain- and WD repeat-containing protein 1	-1.65782	0.000951634								TRINITY_DN110667_c1_g1	GPR151	Probable G-protein coupled receptor 151 (G-protein coupled receptor PGR7) (GPCR-2037)	2.10914	1.0738	-1.03202	0.134111
TRINITY_DN119683_c2_g1	NA	Transposon TX1 uncharacterized 149 kDa protein (ORF 2)	-1.26722	0.000952736								TRINITY_DN110679_c4_g1	LCHN	Protein LCHN	0.808439	1.0986	0.290476	0.366393
TRINITY_DN104908_c6_g1	SPATA18	Mitochondria-eating protein (Spermatogenesis-associated protein 18)	-1.68932	0.000957981								TRINITY_DN110682_c0_g1	DNA2	DNA replication ATP-dependent helicase/nuclease DNA2 (DNA replication ATP-dependent helicase-like homolog) [Includes: DNA replication nuclease DNA2 (EC 3.1.-.-); DNA replication ATP-dependent helicase DNA2 (EC 3.6.4.12)]	1.02744	0.503696	-0.523462	0.158016
TRINITY_DN106647_c4_g1	NOL4	Nucleolar protein 4 (Nucleolar-localized protein)	-1.94855	0.000959203								TRINITY_DN110714_c7_g1	SNAP25	Synaptosomal-associated protein 25 (SNAP-25) (Synaptosomal-associated 25 kDa protein)	1.49798	1.44927	-0.0483726	0.937167
TRINITY_DN101684_c0_g1	GRM1	Metabotropic glutamate receptor 1 (mGluR1)	-2.06148	0.000961906								TRINITY_DN110716_c2_g2	SLC44A3	Choline transporter-like protein 3 (Solute carrier family 44 member 3)	1.11728	0.780295	-0.336562	0.410381
TRINITY_DN101846_c3_g1	TUBB2	Tubulin beta-2 chain (Beta-2-tubulin)	-1.0282	0.000962241								TRINITY_DN110826_c0_g1	THYN1	Thymocyte nuclear protein 1	0.706493	1.01442	0.308029	0.235431
TRINITY_DN95584_c5_g1	VOM1R90	Vomeronasal type-1 receptor 90	-3.92064	0.00103636								TRINITY_DN110852_c0_g1	STK32B	Serine/threonine-protein kinase 32B (EC 2.7.11.1)	1.9892	0.758195	-1.22981	0.0112092
TRINITY_DN116310_c2_g1	CNTN5	Contactin-5 (F11 axonin-1-related protein 2) (FAR-2)	-2.22997	0.00105151								TRINITY_DN110864_c1_g2	PAQR7B	Membrane progestin receptor alpha-B (mPR alpha) (Progestin and adipoQ receptor family member VII, b)	2.23992	2.37062	0.133365	0.840069
TRINITY_DN93214_c2_g1	DLG2	Disks large homolog 2 (Channel-associated protein of synapse-110) (Chapsyn-110) (Postsynaptic density protein PSD-93)	-6.31883	0.00107244								TRINITY_DN110903_c3_g1	CCDC113	Coiled-coil domain-containing protein 113	1.79703	0.906203	-0.890129	0.0157393
TRINITY_DN95406_c3_g1	TTLL6	Tubulin polyglutamylase ttll6 (EC 6.-.-.-) (Tubulin tyrosine ligase-like family member 6)	-2.3094	0.00108723								TRINITY_DN110920_c3_g2	ARF3	ADP-ribosylation factor 3	1.81251	1.1285	-0.683955	0.0239806
TRINITY_DN103437_c5_g2	CELF4	CUGBP Elav-like family member 4 (CELF-4) (Bruno-like protein 4) (CUG-BP- and ETR-3-like factor 4) (RNA-binding protein BRUNOL-4)	-2.77239	0.00111296								TRINITY_DN110940_c0_g2	ATP6V1C1A	V-type proton ATPase subunit C 1-A (V-ATPase subunit C 1-A) (Vacuolar proton pump subunit C 1-A)	2.01668	2.00756	-0.00896412	1
TRINITY_DN95406_c3_g2	TTLL6	Tubulin polyglutamylase ttll6	-3.92529	0.00121492								TRINITY_DN110948_c0_g1	NTN4	Netrin-4 (Beta-netrin)	3.19545	2.79266	-0.397483	0.376371
TRINITY_DN114052_c2_g1	ARMC3	Armadillo repeat-containing protein 3 (Beta-catenin-like protein) (Cancer/testis antigen 81) (CT81) (KU-CT-1)	-1.50713	0.00125751								TRINITY_DN110949_c4_g3	SNAP91	Clathrin coat assembly protein AP180 (91 kDa synaptosomal-associated protein) (Clathrin coat-associated protein AP180)	2.17308	0.746007	-1.42537	0.0188193
TRINITY_DN90668_c0_g1	HTR1AA	5-hydroxytryptamine receptor 1A-alpha (5-HT-1A-alpha) (5-HT1A-alpha) (F1A) (Serotonin receptor 1A-alpha)	-2.92079	0.00127493								TRINITY_DN110955_c2_g3	ATP1B2	Sodium/potassium-transporting ATPase subunit beta-2 (Adhesion molecule in glia) (AMOG) (Sodium/potassium-dependent ATPase subunit beta-2)	1.5225	1.11199	-0.410236	0.203532
TRINITY_DN107364_c0_g1	ELFN1	Protein ELFN1 (Extracellular leucine-rich repeat and fibronectin type-III domain-containing protein 1) (Protein phosphatase 1 regulatory subunit 28)	-1.79581	0.00128382								TRINITY_DN110977_c4_g1	IPMK	Inositol polyphosphate multikinase (EC 2.7.1.151) (Inositol 1,3,4,6-tetrakisphosphate 5-kinase)	0.399452	1.65588	1.25735	0.023755
TRINITY_DN83644_c0_g1	LRP2BP	LRP2-binding protein	-2.28832	0.00130012								TRINITY_DN111016_c0_g1	NA	NA	2.26687	2.0379	-0.227707	0.548962
TRINITY_DN94437_c0_g5	HCN4	Potassium/sodium hyperpolarization-activated cyclic nucleotide-gated channel 4	-6.97273	0.00139821								TRINITY_DN111041_c0_g1	ATP6V1C1A	V-type proton ATPase subunit C 1-A (V-ATPase subunit C 1-A) (Vacuolar proton pump subunit C 1-A)	2.46674	2.79934	0.33359	0.588579
TRINITY_DN118906_c2_g2	DNAH10	Dynein heavy chain 10, axonemal (Axonemal beta dynein heavy chain 10) (Ciliary dynein heavy chain 10)	-1.67868	0.00144172								TRINITY_DN111043_c2_g1	MSMP	Prostate-associated microseminoprotein	6.01453	3.92985	-1.90998	0.131757
TRINITY_DN104595_c3_g1	DNAH6	Dynein heavy chain 6, axonemal (Axonemal beta dynein heavy chain 6) (Ciliary dynein heavy chain 6)	-2.96158	0.00144181								TRINITY_DN111053_c0_g2	MAATS1	Cilia- and flagella-associated protein 91 (CFAP91) (AMY-1-associating protein expressed in testis 1) (AAT-1) (MYCBP/AMY-1-associated testis-expressed protein 1) (Protein MAATS1)	3.01102	2.29732	-0.710573	0.0401934
TRINITY_DN103526_c0_g1	CHD7	Chromodomain-helicase-DNA-binding protein 7 (CHD-7) (EC 3.6.4.12) (ATP-dependent helicase CHD7)	-1.30023	0.00145045								TRINITY_DN111078_c1_g2	KRT18	Keratin, type I cytoskeletal 18	2.73403	2.72057	-0.0133974	0.98804
TRINITY_DN85334_c5_g1	CABP1	Calcium-binding protein 1	-2.43698	0.00145957								TRINITY_DN111079_c1_g1	GLDN	Gliomedin [Cleaved into: Gliomedin shedded ectodomain]	2.83595	3.26992	0.434392	0.00728141
TRINITY_DN99191_c0_g1	RSPH9	Radial spoke head protein 9 homolog	-1.1717	0.00148148								TRINITY_DN111110_c2_g1	RNF128	E3 ubiquitin-protein ligase RNF128 (EC 2.3.2.27) (Gene related to anergy in lymphocytes protein) (Goliath-related E3 ubiquitin-protein ligase 1) (RING finger protein 128) (RING-type E3 ubiquitin transferase RNF128)	0.865165	1.27831	0.413223	0.0183379
TRINITY_DN87325_c6_g1	SPRED1	Sprouty-related, EVH1 domain-containing protein 1 (Spred-1) (hSpred1)	-2.2795	0.00155918								TRINITY_DN111160_c6_g3	LRRIQ1	Leucine-rich repeat and IQ domain-containing protein 1	3.67381	2.63104	-1.02558	0.272447
TRINITY_DN99921_c4_g1	ENKUR	Enkurin	-1.1292	0.00159154								TRINITY_DN111194_c9_g2	SYNRG	Synergin gamma (AP1 subunit gamma-binding protein 1) (Gamma-synergin)	1.34867	0.888254	-0.460294	0.0578691
TRINITY_DN108523_c1_g2	TMPRSS6	Transmembrane protease serine 6 (EC 3.4.21.-) (Matriptase-2)	-1.95548	0.00160085								TRINITY_DN111206_c0_g1	MTX3	Metaxin-3	1.05843	0.160212	-0.898233	0.00656459
TRINITY_DN95859_c2_g2	CNRIP1	CB1 cannabinoid receptor-interacting protein 1 (CRIP-1)	-1.09567	0.00163957								TRINITY_DN111207_c1_g1	ARTN	Artemin	3.27858	2.70077	-0.574704	0.0557099
TRINITY_DN109824_c2_g2	CCDC40	Coiled-coil domain-containing protein 40 (Protein links)	-1.10523	0.00172967								TRINITY_DN111249_c0_g1	AATK	Serine/threonine-protein kinase LMTK1 (EC 2.7.11.1) (Apoptosis-associated tyrosine kinase) (AATYK) (Brain apoptosis-associated tyrosine kinase) (CDK5-binding protein) (Lemur tyrosine kinase 1) (p35-binding protein) (p35BP)	1.50449	2.17138	0.667164	0.000161527
TRINITY_DN95097_c3_g1	NA	UPF0602 protein C4orf47 homolog	-1.46691	0.00173365								TRINITY_DN111262_c0_g2	COL28A1	Collagen alpha-1(XXVIII) chain	1.47924	1.68379	0.204596	0.310396
TRINITY_DN105367_c0_g2	FAM78B	Protein FAM78B	-2.52311	0.001755								TRINITY_DN111266_c1_g2	ALDH1L1	Cytosolic 10-formyltetrahydrofolate dehydrogenase (10-FTHFDH) (FDH) (EC 1.5.1.6) (Aldehyde dehydrogenase family 1 member L1)	0.2819	1.1589	0.877694	0.0112759
TRINITY_DN118980_c3_g3	NRXN1A	Neurexin-1a (Neurexin Ia-alpha) (Neurexin-1a-alpha)	-1.34037	0.00180368								TRINITY_DN111266_c1_g3	ALDH1L1	Cytosolic 10-formyltetrahydrofolate dehydrogenase (10-FTHFDH) (FDH) (EC 1.5.1.6) (Aldehyde dehydrogenase family 1 member L1)	0.497798	1.0368	0.539746	0.18072
TRINITY_DN118075_c1_g2	COBL	Protein cordon-bleu	-1.32755	0.00180369								TRINITY_DN111278_c0_g1	NOTUM1A	Palmitoleoyl-protein carboxylesterase notum1 (EC 3.1.1.98)	1.69861	1.67291	-0.0255511	0.954892
TRINITY_DN91770_c0_g2	ZKSCAN1	Zinc finger protein with KRAB and SCAN domains 1	-1.17385	0.00183238								TRINITY_DN111278_c0_g3	NOTUM1A	Palmitoleoyl-protein carboxylesterase notum1a (EC 3.1.1.98)	1.76491	1.29499	-0.469748	0.0211848
TRINITY_DN114748_c0_g2	BICC1-B	Protein bicaudal C homolog 1-B (Bic-C-B)	-1.42767	0.00187145								TRINITY_DN111281_c4_g1	RND1	Rho-related GTP-binding protein Rho6 (Rho family GTPase 1) (Rnd1)	1.60673	1.15456	-0.4516	0.126774
TRINITY_DN97126_c1_g1	ZNF271	Zinc finger protein 271	-1.0385	0.00203886								TRINITY_DN111299_c3_g1	ZSWIM2	E3 ubiquitin-protein ligase ZSWIM2	0.901494	1.42638	0.525893	0.165347
TRINITY_DN116142_c1_g1	CFAP44	Cilia- and flagella-associated protein 44 (WD repeat-containing protein 52)	-1.11869	0.00206704								TRINITY_DN111348_c3_g1	MTMR6	Myotubularin-related protein 6 (EC 3.1.3.-)	1.03796	0.854375	-0.183481	0.441551
TRINITY_DN95229_c0_g1	FAM69B	Protein FAM69B	-1.08547	0.00212266								TRINITY_DN111373_c2_g3	CD109	CD109 antigen	1.35258	1.73397	0.381441	0.038689
TRINITY_DN118103_c7_g1	ZIC4	Zinc finger protein ZIC 4 (XlZic4) (Zinc finger protein of the cerebellum 4)	-1.2671	0.00212266								TRINITY_DN111441_c0_g1	KIAA2012	hypothetical protein	2.26355	1.4241	-0.836854	0.096143
TRINITY_DN91080_c1_g1	TUBGCP2	Gamma-tubulin complex component 2 (GCP-2)	-1.64164	0.00213452								TRINITY_DN111465_c1_g1	ULK4	Serine/threonine-protein kinase ULK4 (EC 2.7.11.1) (Unc-51-like kinase 4)	1.33051	0.936246	-0.393804	0.29767
TRINITY_DN106020_c3_g2	TMEM8B	Transmembrane protein 8B (Protein NGX6)	-1.90012	0.00220749								TRINITY_DN111470_c0_g1	STAT4	Signal transducer and activator of transcription 4	0.7709	1.04423	0.273535	0.301532
TRINITY_DN119689_c1_g1	DNAH3	Dynein heavy chain 3, axonemal (Axonemal beta dynein heavy chain 3) (Ciliary dynein heavy chain 3)	-2.13886	0.00233903								TRINITY_DN111479_c3_g2	GPRC6A	G-protein coupled receptor family C group 6 member A (hGPRC6A) (G-protein coupled receptor GPCR33) (hGPCR33)	1.11144	1.54083	0.429772	0.332031
TRINITY_DN113795_c1_g2	GPR83	Probable G-protein coupled receptor 83 (Glucocorticoid-induced receptor)	-1.55809	0.00241046								TRINITY_DN111479_c3_g3	GPRC6A	G-protein coupled receptor family C group 6 member A	1.45248	1.26856	-0.18367	0.46306
TRINITY_DN112605_c0_g1	FAM181B	Protein FAM181B	-1.3754	0.00247136								TRINITY_DN111480_c2_g1	GRIK2	Glutamate receptor ionotropic, kainate 2 (GluK2) (Glutamate receptor 6) (GluR-6) (GluR6) (Glutamate receptor beta-2) (GluR beta-2)	1.81588	0.191468	-1.62462	0.0152079
TRINITY_DN104544_c0_g1	RPE65A	Retinoid isomerohydrolase (EC 3.1.1.64) (All-trans-retinylester 11-cis isomerohydrolase A) (Meso-zeaxanthin isomerase) (EC 5.3.3.-) (Retinal pigment epithelium-specific 65 kDa protein homolog A) (RPE56a)	-1.52303	0.0025276								TRINITY_DN111486_c0_g1	DNAAF3	Dynein assembly factor 3, axonemal	1.60803	1.11044	-0.496062	0.450248
TRINITY_DN74047_c0_g1	TRRAP	Transformation/transcription domain-associated protein (350/400 kDa PCAF-associated factor) (PAF350/400) (STAF40) (Tra1 homolog)	-1.22462	0.00255221								TRINITY_DN111500_c1_g1	SLC16A12	Monocarboxylate transporter 12 (MCT 12) (Solute carrier family 16 member 12)	1.78405	1.80105	0.0172847	0.987807
TRINITY_DN92955_c0_g1	CDC25B	M-phase inducer phosphatase 2	-2.73115	0.00257741								TRINITY_DN111502_c0_g2	SOWAHC	Ankyrin repeat domain-containing protein SOWAHC	0.864131	1.37615	0.512985	0.209927
TRINITY_DN98589_c1_g2	CROCC	Rootletin	-2.6788	0.00261617								TRINITY_DN111514_c0_g1	CDH2	Cadherin-2 (Neural cadherin) (N-cadherin) (Parachute) (ZNCAD)	1.11474	0.68751	-0.427188	0.0180307
TRINITY_DN102845_c0_g1	EOMES	Eomesodermin homolog (T-box brain protein 2) (T-brain-2) (TBR-2)	-1.90352	0.00276474								TRINITY_DN111546_c1_g1	DSCAML1	Down syndrome cell adhesion molecule-like protein 1 homolog	2.76212	1.66932	-1.08815	0.0307762
TRINITY_DN117427_c5_g2	EFCAB6	EF-hand calcium-binding domain-containing protein 6	-1.29401	0.00279522								TRINITY_DN111587_c0_g1	DCDC5	Doublecortin domain-containing protein 5	2.28736	0.507239	-1.77851	0.0321803
TRINITY_DN95729_c0_g1	LRRC34	Leucine-rich repeat-containing protein 34	-1.98737	0.00279835								TRINITY_DN111634_c0_g2	SOX11-B	Transcription factor Sox-11-B	1.35472	1.07708	-0.27637	0.675711
TRINITY_DN94577_c1_g1	TM7SF2	Delta(14)-sterol reductase (Delta-14-SR) (EC 1.3.1.70) (Another new gene 1 protein) (C-14 sterol reductase) (Putative sterol reductase SR-1) (Sterol C14-reductase) (Transmembrane 7 superfamily member 2)	-1.2415	0.00281857								TRINITY_DN111635_c2_g2	CLUH	Clustered mitochondria protein homolog	2.94159	3.10558	0.166833	0.752303
TRINITY_DN87604_c0_g1	LIN28A	Protein lin-28 homolog A (Lin-28A) (Testis-expressed protein 17)	-2.89958	0.0028338								TRINITY_DN111686_c2_g1	HCK	Tyrosine-protein kinase HCK (EC 2.7.10.2) (Hematopoietic cell kinase) (Hemopoietic cell kinase) (p59-HCK/p60-HCK) (p59Hck) (p61Hck)	1.05387	1.06835	0.0151863	1
TRINITY_DN113025_c0_g1	WDR66	Cilia- and flagella-associated protein 251 (CFAP251) (WD repeat-containing protein 66)	-1.52224	0.00292399								TRINITY_DN111719_c1_g1	PSKH1	Serine/threonine-protein kinase H1 (EC 2.7.11.1) (Protein serine kinase H1) (PSK-H1)	1.76111	1.90997	0.150401	0.855112
TRINITY_DN117343_c5_g5	SHISA6	Protein shisa-6 (Cystine-knot AMPAR modulating protein of 52 kDa) (CKAMP52) (Shisa family member 6)	-1.65607	0.00295606								TRINITY_DN111723_c0_g1	CNTN2	Contactin-2 (Axonin-1)	1.18469	0.860137	-0.324197	0.361916
TRINITY_DN116603_c0_g1	SV2C	Synaptic vesicle glycoprotein 2C (Synaptic vesicle protein 2C)	-1.20288	0.00295606								TRINITY_DN111725_c1_g1	WNT3A	Protein Wnt-3a (XWnt-3a)	0.965872	1.08236	0.116754	0.731734
TRINITY_DN119021_c3_g1	EML6	Echinoderm microtubule-associated protein-like 6 (EMAP-6) (Echinoderm microtubule-associated protein-like 5-like)	-1.48323	0.00297881								TRINITY_DN111736_c0_g1	KCNJ15	ATP-sensitive inward rectifier potassium channel 15 (Inward rectifier K(+) channel Kir1.3) (Inward rectifier K(+) channel Kir4.2) (Potassium channel, inwardly rectifying subfamily J member 15)	0.59235	1.24615	0.653865	0.000250099
TRINITY_DN104671_c0_g1	TTLL10	Protein polyglycylase TTLL10 (EC 6.3.2.-) (Tubulin--tyrosine ligase-like protein 10)	-2.04901	0.00309135								TRINITY_DN111784_c0_g1	PCBP3	Poly(rC)-binding protein 3 (Alpha-CP3) (PCBP3-overlapping transcript) (PCBP3-overlapping transcript 1)	1.05257	0.93598	-0.116185	0.814987
TRINITY_DN110043_c0_g1	EFCAB6	EF-hand calcium-binding domain-containing protein 6	-2.1591	0.00318003								TRINITY_DN111790_c0_g1	CFAP57	Cilia- and flagella-associated protein 57 (WD repeat-containing protein 65)	3.40592	2.10084	-1.29637	0.015119
TRINITY_DN98913_c3_g1	CFAP161	Cilia- and flagella-associated protein 161	-1.22636	0.00325949								TRINITY_DN111805_c0_g1	CNTN3	Contactin-3 (Brain-derived immunoglobulin superfamily protein 1) (BIG-1)	1.90483	1.14098	-0.761593	0.272598
TRINITY_DN83977_c0_g1	NA	NA	-1.51339	0.0032701								TRINITY_DN111827_c0_g1	CACNA2D3	Voltage-dependent calcium channel subunit alpha-2/delta-3 (Voltage-gated calcium channel subunit alpha-2/delta-3) [Cleaved into: Voltage-dependent calcium channel subunit alpha-2-3; Voltage-dependent calcium channel subunit delta-3]	1.01893	0.326846	-0.691978	0.0522821
TRINITY_DN96923_c3_g1	SPATA4	Spermatogenesis-associated protein 4	-2.41352	0.00334512								TRINITY_DN111835_c0_g1	GRID1	Glutamate receptor ionotropic, delta-1 (GluD1) (GluR delta-1 subunit)	1.53379	1.1307	-0.401861	0.414104
TRINITY_DN117636_c1_g1	MACF1	Microtubule-actin cross-linking factor 1 (Actin cross-linking family 7)	-1.49013	0.00336147								TRINITY_DN111865_c0_g1	DLK2	Protein delta homolog 2 (DLK-2) (Epidermal growth factor-like protein 9) (EGF-like protein 9)	1.17451	1.30438	0.130229	0.80231
TRINITY_DN59475_c0_g1	NA	S-antigen protein	-6.50446	0.00339403								TRINITY_DN111881_c1_g1	UBP1	Upstream-binding protein 1 (Transcription factor LBP-1)	1.06129	0.88216	-0.179062	0.53581
TRINITY_DN104526_c0_g1	CACNA1H	Voltage-dependent T-type calcium channel subunit alpha-1H (Voltage-gated calcium channel subunit alpha Cav3.2)	-1.72944	0.00339596								TRINITY_DN111909_c0_g1	DST	Dystonin	2.53557	2.39286	-0.142274	0.533946
TRINITY_DN59575_c0_g1	SYNE1	Nesprin-1 (Enaptin) (KASH domain-containing protein 1) (KASH1) (Myocyte nuclear envelope protein 1) (Myne-1) (Nuclear envelope spectrin repeat protein 1) (Synaptic nuclear envelope protein 1) (Syne-1)	-6.35164	0.00343977								TRINITY_DN111911_c2_g1	SLC25A22	Mitochondrial glutamate carrier 1	0.631835	1.24922	0.617394	0.00356134
TRINITY_DN117289_c0_g1	PER2	Period circadian protein homolog 2 (cPER2) (Circadian clock protein PERIOD 2)	-1.29804	0.00346733								TRINITY_DN111947_c0_g1	BCL2L14	Apoptosis facilitator Bcl-2-like protein 14	1.51866	1.16698	-0.351226	0.242398
TRINITY_DN103436_c0_g2	GOLGA7B	Golgin subfamily A member 7B	-1.43689	0.00357318								TRINITY_DN111984_c1_g1	PHYHIPL	Phytanoyl-CoA hydroxylase-interacting protein-like	1.5268	1.02622	-0.500423	0.016208
TRINITY_DN101451_c0_g1	OLFM3	Noelin-3 (Olfactomedin-3) (Optimedin)	-2.56529	0.00358895								TRINITY_DN112005_c0_g1	MYCBPAP	MYCBP-associated protein	1.89708	1.11397	-0.780915	0.174444
TRINITY_DN100499_c2_g2	WASF3	Wiskott-Aldrich syndrome protein family member 3 (WASP family protein member 3) (Protein WAVE-3) (Verprolin homology domain-containing protein 3)	-2.262	0.00373202								TRINITY_DN112013_c0_g1	SBK1	Serine/threonine-protein kinase SBK1 (EC 2.7.11.1) (Brain-specific protein kinase BSK146) (SH3-binding kinase 1)	1.22391	0.521899	-0.701875	0.0175746
TRINITY_DN105268_c0_g1	XRRA1	X-ray radiation resistance-associated protein 1	-1.52282	0.00374903								TRINITY_DN112013_c0_g2	SBK1	Serine/threonine-protein kinase SBK1 (EC 2.7.11.1) (Brain-specific protein kinase BSK146) (SH3-binding kinase 1)	1.09596	0.575623	-0.52016	0.148424
TRINITY_DN114585_c4_g3	SHISA7	Protein shisa-7	-1.61914	0.00377037								TRINITY_DN112029_c1_g1	ACSS1	Acetyl-coenzyme A synthetase 2-like, mitochondrial (EC 6.2.1.1) (Acetate--CoA ligase 2) (Acetyl-CoA synthetase 2) (AceCS2) (Acyl-CoA synthetase short-chain family member 1)	0.99648	1.16469	0.168438	0.550341
TRINITY_DN72184_c0_g1	VPS13A	Vacuolar protein sorting-associated protein 13A (Chorea-acanthocytosis protein) (Chorein)	-1.11003	0.00378359								TRINITY_DN112038_c0_g3	ESPNL	Espin-like protein	3.12637	2.60176	-0.521749	0.115363
TRINITY_DN82583_c0_g1	VMN2R1	Vomeronasal type-2 receptor 1 (Putative pheromone receptor V2R1) (V2Rx)	-3.13869	0.00378359								TRINITY_DN112046_c1_g1	SLC25A21	Mitochondrial 2-oxodicarboxylate carrier (Solute carrier family 25 member 21)	0.820069	1.05533	0.235344	0.309495
TRINITY_DN107093_c0_g2	PDZRN4	PDZ domain-containing RING finger protein 4 (Ligand of Numb protein X 4) (SEMACAP3-like protein)	-1.00592	0.00388909								TRINITY_DN112093_c0_g1	INSM2	Insulinoma-associated protein 2	3.26263	2.59147	-0.668288	0.0299439
TRINITY_DN111415_c1_g2	CCDC83	Coiled-coil domain-containing protein 83	-1.08555	0.00395829								TRINITY_DN112125_c2_g4	ERICH3	Glutamate-rich protein 3	2.53707	2.15205	-0.382928	0.589651
TRINITY_DN104291_c2_g2	LRRC43	Leucine-rich repeat-containing protein 43	-1.76026	0.00398657								TRINITY_DN112126_c0_g3	HLTF	Helicase-like transcription factor (EC 2.3.2.27) (EC 3.6.4.-) (DNA-binding protein/plasminogen activator inhibitor 1 regulator) (HIP116) (RING finger protein 80) (RING-type E3 ubiquitin transferase HLTF) (SWI/SNF-related matrix-associated actin-dependent regulator of chromatin subfamily A member 3) (Sucrose nonfermenting protein 2-like 3)	1.10066	0.600814	-0.499734	0.0319365
TRINITY_DN115091_c2_g1	CPNE7	Copine-7 (Copine VII)	-1.94079	0.00398657								TRINITY_DN112136_c1_g1	SSTR5	Somatostatin receptor type 5 (SS-5-R) (SS5-R) (SS5R)	1.4172	0.899836	-0.517089	0.0555641
TRINITY_DN111634_c0_g1	SOX12	Transcription factor SOX-12	-1.57696	0.00410042								TRINITY_DN112158_c1_g1	PTPDC1	Protein tyrosine phosphatase domain-containing protein 1	3.98035	3.50597	-0.471085	0.0733165
TRINITY_DN101806_c4_g1	XKR7	XK-related protein 7	-2.18284	0.00449925								TRINITY_DN112181_c0_g3	F2RL1	Proteinase-activated receptor 2 (PAR-2) (Coagulation factor II receptor-like 1) (G-protein coupled receptor 11) (Thrombin receptor-like 1)	0.596356	1.42522	0.82898	1.68916e-07
TRINITY_DN104787_c0_g2	LRRC4	Leucine-rich repeat-containing protein 4 (Brain tumor-associated protein BAG) (Nasopharyngeal carcinoma-associated gene 14 protein) (Netrin-G2 ligand) (NGL-2)	-2.28775	0.0045763								TRINITY_DN112184_c1_g4	ACSBG2	Long-chain-fatty-acid--CoA ligase ACSBG2 (EC 6.2.1.3) (Acyl-CoA synthetase bubblegum family member 2)	1.06499	1.3333	0.268444	0.176077
TRINITY_DN118356_c3_g1	CNGB1	Cyclic nucleotide-gated cation channel beta-1 (Cyclic nucleotide-gated cation channel 4) (CNG channel 4) (CNG-4) (CNG4) (Cyclic nucleotide-gated cation channel gamma) (Cyclic nucleotide-gated cation channel modulatory subunit) (Cyclic nucleotide-gated channel beta-1) (CNG channel beta-1) (Glutamic acid-rich protein) (GARP)	-1.9804	0.00460345								TRINITY_DN112220_c3_g2	SFXN4	Sideroflexin-4	0.812303	1.30662	0.494914	0.127732
TRINITY_DN111527_c3_g2	TMEM212	Transmembrane protein 212	-1.41393	0.00464128								TRINITY_DN112249_c0_g7	EFHC2	EF-hand domain-containing family member C2	2.31272	1.53763	-0.773851	0.0105923
TRINITY_DN163946_c0_g1	CENPJ	Centromere protein J (CENP-J) (Centrosomal P4.1-associated protein) (LAG-3-associated protein) (LYST-interacting protein 1)	-6.34499	0.00466778								TRINITY_DN112263_c2_g1	MYOM	Myosin-M heavy chain	1.0328	0.320789	-0.711876	0.0921364
TRINITY_DN118441_c0_g1	DYNC2H1	Cytoplasmic dynein 2 heavy chain 1 (Cytoplasmic dynein 2 heavy chain) (Dynein cytoplasmic heavy chain 2) (Dynein heavy chain 11) (mDHC11) (Dynein heavy chain isotype 1B)	-1.13301	0.00472588								TRINITY_DN112284_c0_g1	OTOF	Otoferlin (Fer-1-like protein 2)	3.20275	2.72352	-0.477781	0.254065
TRINITY_DN99885_c4_g1	ASCL1A	Achaete-scute homolog 1a (Zash-1a) (Pituitary-absent protein)	-1.01053	0.00482127								TRINITY_DN112289_c4_g1	ULK1	Serine/threonine-protein kinase ULK1 (EC 2.7.11.1) (Serine/threonine-protein kinase Unc51.1) (Unc-51-like kinase 1)	1.01967	1.12706	0.107436	0.641921
TRINITY_DN113470_c2_g3	DNAH3	Dynein heavy chain 3, axonemal (Axonemal beta dynein heavy chain 3) (Ciliary dynein heavy chain 3)	-2.2189	0.00490184								TRINITY_DN112303_c1_g2	SPAG16	Sperm-associated antigen 16 protein (Pf20 protein homolog)	2.73231	1.79895	-0.928359	0.085924
TRINITY_DN108185_c3_g1	ST6GAL1	Beta-galactoside alpha-2,6-sialyltransferase 1	-1.07023	0.00511117								TRINITY_DN112307_c1_g1	LOXHD1	Lipoxygenase homology domain-containing protein 1	1.33522	0.803509	-0.53098	0.32355
TRINITY_DN116999_c3_g1	POU2F2	POU domain, class 2, transcription factor 2 (Lymphoid-restricted immunoglobulin octamer-binding protein NF-A2) (Octamer-binding protein 2) (Oct-2) (Octamer-binding transcription factor 2) (OTF-2)	-1.19548	0.00536513								TRINITY_DN112319_c1_g5	PDGFA	Platelet-derived growth factor subunit A (PDGF subunit A) (Platelet-derived growth factor A chain) (Platelet-derived growth factor alpha polypeptide)	1.78096	1.48401	-0.296809	0.426845
TRINITY_DN102480_c1_g1	DMBX1	Diencephalon/mesencephalon homeobox protein 1	-1.29927	0.0053688								TRINITY_DN112320_c0_g1	NEK4	Serine/threonine-protein kinase Nek4	1.26626	1.55602	0.290673	0.429464
TRINITY_DN97903_c0_g1	TMEM121B	Cat eye syndrome critical region protein 6-like	-1.39022	0.00539001								TRINITY_DN112353_c1_g1	COCH	Cochlin (COCH-5B2)	2.40942	3.14617	0.736996	0.00021859
TRINITY_DN91318_c1_g1	LRRC23	Leucine-rich repeat-containing protein 23 (Leucine-rich protein B7)	-1.53585	0.00599861								TRINITY_DN112353_c1_g2	COCH	Cochlin (COCH-5B2)	2.87551	3.40552	0.530301	0.00257905
TRINITY_DN83894_c0_g1	CCNO-A	Cyclin-O protein A	-2.1664	0.00600033								TRINITY_DN112358_c1_g1	FKBP9	Putative FK506-binding protein 9-like protein (FK506-binding protein 9-like protein pseudogene)	1.00663	1.01152	0.00490593	1
TRINITY_DN116480_c0_g2	LRRC9	Leucine-rich repeat-containing protein 9	-1.63806	0.00604347								TRINITY_DN112386_c0_g2	KCT2	Keratinocyte-associated transmembrane protein 2	0.788778	1.18175	0.392993	0.0361844
TRINITY_DN99003_c0_g1	USP34	Ubiquitin carboxyl-terminal hydrolase 34 (EC 3.4.19.12) (Deubiquitinating enzyme 34) (Ubiquitin thioesterase 34) (Ubiquitin-specific-processing protease 34)	-1.29538	0.00622546								TRINITY_DN112392_c0_g1	INHBB	Inhibin beta B chain (Activin beta-B chain)	1.06438	0.396764	-0.667548	0.0256458
TRINITY_DN117277_c0_g2	VWA3B	von Willebrand factor A domain-containing protein 3B	-1.61316	0.00625311								TRINITY_DN112392_c0_g2	INHBB	Inhibin beta B chain (Activin beta-B chain)	1.23759	0.599703	-0.637664	0.0579936
TRINITY_DN119676_c3_g1	TENM2	Teneurin-2 (Ten-2) (Neurestin) (Protein Odd Oz/ten-m homolog 2) (Tenascin-M2) (Ten-m2) (Teneurin transmembrane protein 2) [Cleaved into: Ten-2, soluble form; Ten-2 intracellular domain (Ten-2 ICD)]	-1.19703	0.00640171								TRINITY_DN112409_c1_g2	COL17A1	Collagen alpha-1(XVII) chain (180 kDa bullous pemphigoid antigen 2) (Bullous pemphigoid antigen 2) [Cleaved into: 120 kDa linear IgA disease antigen homolog]	0.750775	1.07499	0.32423	0.0419842
TRINITY_DN100333_c5_g1	NA	Calpain-1 catalytic subunit	-1.14557	0.00650803								TRINITY_DN112412_c0_g1	USH1C	Harmonin (Antigen NY-CO-38/NY-CO-37) (Autoimmune enteropathy-related antigen AIE-75) (Protein PDZ-73) (Renal carcinoma antigen NY-REN-3) (Usher syndrome type-1C protein)	1.86471	1.48341	-0.380471	0.349225
TRINITY_DN118202_c1_g1	SALL1	Sal-like protein 1 (Spalt-like transcription factor 1) (Zinc finger protein 794) (Zinc finger protein SALL1) (Zinc finger protein Spalt-1) (HSal1) (Sal-1)	-1.4506	0.00653783								TRINITY_DN112412_c0_g2	USH1C	Harmonin (Antigen NY-CO-38/NY-CO-37) (Autoimmune enteropathy-related antigen AIE-75) (Protein PDZ-73) (Renal carcinoma antigen NY-REN-3) (Usher syndrome type-1C protein)	1.7665	1.64771	-0.117936	0.789846
TRINITY_DN107894_c0_g1	UPF3A	Regulator of nonsense transcripts 3A (Up-frameshift suppressor 3 homolog A)	-1.03788	0.00659352								TRINITY_DN112441_c0_g1	ARNTL	Aryl hydrocarbon receptor nuclear translocator-like protein 1 (BMAL1b') (Brain and muscle ARNT-like 1) (cBMAL1)	0.468653	1.09159	0.623108	0.0712053
TRINITY_DN115223_c1_g1	DAB1	Disabled homolog 1	-1.15384	0.00662911								TRINITY_DN112454_c1_g4	CENPF	Centromere protein F	1.10992	0.400697	-0.709057	0.0854682
TRINITY_DN107839_c2_g2	DNAI1	Dynein intermediate chain 2, ciliary	-1.31434	0.00666428								TRINITY_DN112456_c1_g1	TMEM150C	Transmembrane protein 150C	1.3516	1.31187	-0.0392783	0.954503
TRINITY_DN85564_c0_g1	NA	NA	-3.25573	0.00671141								TRINITY_DN112461_c0_g3	ARHGDIB	Rho GDP-dissociation inhibitor 2 (Rho GDI 2) (D4) (Rho-GDI beta)	0.960083	1.4996	0.539547	0.000584132
TRINITY_DN87037_c2_g1	NEUROG2	Neurogenin-2	-2.19624	0.00676792								TRINITY_DN112488_c2_g1	WHRN	Whirlin	2.47302	1.28726	-1.18161	0.0521033
TRINITY_DN113197_c3_g1	MCTP1	Multiple C2 and transmembrane domain-containing protein 1	-1.42318	0.006792								TRINITY_DN112495_c4_g3	NA	Guanine nucleotide-binding protein G(o) subunit alpha	0.986547	1.18008	0.193795	0.473225
TRINITY_DN107025_c0_g1	CERKL	Ceramide kinase-like protein	-1.23011	0.00690633								TRINITY_DN112518_c0_g1	ANKDD1A	Ankyrin repeat and death domain-containing protein 1A (Fragment)	1.42413	0.706008	-0.717905	0.0545062
TRINITY_DN108261_c4_g1	CBLN1	Cerebellin-1 (Brain protein D3) (Precerebellin) [Cleaved into: Cerebellin (CER); [des-Ser1]-cerebellin (des-Ser1-cerebellin)]	-1.44691	0.00690988								TRINITY_DN112598_c0_g2	LOXHD1	Lipoxygenase homology domain-containing protein 1	2.52879	1.38622	-1.13975	0.0200719
TRINITY_DN99759_c1_g2	RSPH14	Radial spoke head 14 homolog (Rhabdoid tumor deletion region protein 1)	-1.83264	0.00695698								TRINITY_DN112756_c0_g1	CAPRIN2	Caprin-2 (C1q domain-containing protein 1) (Cytoplasmic activation/proliferation-associated protein 2) (Gastric cancer multidrug resistance-associated protein) (Protein EEG-1) (RNA granule protein 140)	1.87255	1.49205	-0.377093	0.631558
TRINITY_DN111620_c1_g1	MAK	Serine/threonine-protein kinase MAK (EC 2.7.11.1) (Male germ cell-associated kinase)	-1.29776	0.00716893								TRINITY_DN112760_c0_g4	SP9	Transcription factor Sp9	1.66746	1.09523	-0.571544	0.0659126
TRINITY_DN74883_c0_g1	CDH23	Cadherin-23 (Otocadherin)	-1.84795	0.0072407								TRINITY_DN112765_c0_g1	B3GNT4	N-acetyllactosaminide beta-1,3-N-acetylglucosaminyltransferase 4 (EC 2.4.1.149) (UDP-GlcNAc:betaGal beta-1,3-N-acetylglucosaminyltransferase 4) (BGnT-4) (Beta-1,3-Gn-T4) (Beta-1,3-N-acetylglucosaminyltransferase 4) (Beta3Gn-T4)	2.03675	1.71008	-0.325724	0.340895
TRINITY_DN94091_c1_g1	GABRB4	Gamma-aminobutyric acid receptor subunit beta-4 (GABA(A) receptor subunit beta-4)	-1.6854	0.00740016								TRINITY_DN112785_c3_g1	CYP1B1	Cytochrome P450 1B1 (EC 1.14.14.1) (CYPIB1)	0.624555	1.14375	0.519666	0.0713304
TRINITY_DN110934_c1_g1	RPS6KA2	Ribosomal protein S6 kinase alpha-2 (S6K-alpha-2) (EC 2.7.11.1) (90 kDa ribosomal protein S6 kinase 2) (p90-RSK 2) (p90RSK2) (MAP kinase-activated protein kinase 1c) (MAPK-activated protein kinase 1c) (MAPKAP kinase 1c) (MAPKAPK-1c) (Protein-tyrosine kinase Mpk-9) (Ribosomal S6 kinase 3) (RSK-3) (pp90RSK3)	-1.21568	0.0074798								TRINITY_DN112786_c0_g1	FSTL5	Follistatin-related protein 5 (Follistatin-like protein 5)	1.71146	1.04721	-0.664039	0.00118557
TRINITY_DN116428_c5_g1	ANO4	Anoctamin-4 (Transmembrane protein 16D)	-1.77709	0.00753128								TRINITY_DN112821_c1_g1	GINS4	DNA replication complex GINS protein SLD5 (GINS complex subunit 4) [Cleaved into: DNA replication complex GINS protein SLD5, N-terminally processed]	1.27719	1.27655	-0.000523053	1
TRINITY_DN114509_c1_g1	TRHDE	Thyrotropin-releasing hormone-degrading ectoenzyme (TRH-DE) (TRH-degrading ectoenzyme) (EC 3.4.19.6) (Pyroglutamyl-peptidase II) (PAP-II) (TRH-specific aminopeptidase) (Thyroliberinase)	-1.58294	0.00775803								TRINITY_DN112828_c1_g1	SYT9	Synaptotagmin-9	1.32359	1.03932	-0.28342	0.638141
TRINITY_DN113991_c1_g1	DESI2	Deubiquitinase DESI2 (EC 3.4.19.12) (Desumoylating isopeptidase 2) (DeSI-2) (PPPDE peptidase domain-containing protein 1) (Protein FAM152A)	-1.4792	0.00781472								TRINITY_DN112831_c1_g1	CD9	CD9 antigen (CD antigen CD9)	1.09629	1.17781	0.0815947	0.734251
TRINITY_DN98611_c1_g1	BSN	Protein bassoon	-2.44217	0.00790598								TRINITY_DN112832_c1_g1	NOL4L	Nucleolar protein 4-like	1.18734	1.61182	0.4253	0.17773
TRINITY_DN109830_c0_g1	TMEM108	Transmembrane protein 108 (Retrolinkin)	-1.3507	0.00800216								TRINITY_DN112868_c1_g2	AIFM3	Apoptosis-inducing factor 3 (EC 1.-.-.-) (Apoptosis-inducing factor-like protein)	0.779243	1.10218	0.323053	0.243087
TRINITY_DN93498_c0_g1	NKAIN3	Sodium/potassium-transporting ATPase subunit beta-1-interacting protein 3 (Na(+)/K(+)-transporting ATPase subunit beta-1-interacting protein 3)	-1.42367	0.00800216								TRINITY_DN112868_c1_g3	AIFM3	Apoptosis-inducing factor 3 (EC 1.-.-.-) (Apoptosis-inducing factor-like protein)	0.941249	1.1673	0.226398	0.451796
TRINITY_DN108599_c0_g1	ARMC4	Armadillo repeat-containing protein 4	-1.29404	0.00809242								TRINITY_DN112906_c1_g1	DIAPH3	Protein diaphanous homolog 3 (Diaphanous-related formin-3) (DRF3) (mDIA2)	1.01508	0.57841	-0.43641	0.33049
TRINITY_DN80559_c0_g1	BTBD3	BTB/POZ domain-containing protein 3	-1.07561	0.00831197								TRINITY_DN112939_c0_g2	RPGR	X-linked retinitis pigmentosa GTPase regulator	1.39233	1.1027	-0.288917	0.514739
TRINITY_DN86283_c10_g1	ENOSF1	Mitochondrial enolase superfamily member 1 (EC 4.2.1.68) (L-fuconate dehydratase)	-1.81714	0.00831807								TRINITY_DN112952_c0_g1	SLC16A6	Monocarboxylate transporter 7 (MCT 7) (Monocarboxylate transporter 6) (MCT 6) (Solute carrier family 16 member 6)	1.50654	1.51094	0.00448078	1
TRINITY_DN119942_c5_g1	HYDIN	Hydrocephalus-inducing protein (Protein Hy-3)	-1.4549	0.00856977								TRINITY_DN112955_c2_g1	CACNA1D	Voltage-dependent L-type calcium channel subunit alpha-1D (Calcium channel, L type, alpha-1 polypeptide, isoform 2) (Voltage-gated calcium channel subunit alpha Cav1.3)	2.47984	1.75771	-0.720693	0.025175
TRINITY_DN99662_c2_g1	NPBWR1	Neuropeptides B/W receptor type 1 (G-protein coupled receptor 7)	-1.85565	0.00877541								TRINITY_DN112955_c2_g3	CACNA1D	Voltage-dependent L-type calcium channel subunit alpha-1D (CHCACHA1D) (Voltage-gated calcium channel subunit alpha Cav1.3)	2.61192	1.72045	-0.890175	0.00204071
TRINITY_DN98149_c0_g3	TRIM46	Tripartite motif-containing protein 46 (Gene Y protein) (GeneY) (Tripartite, fibronectin type-III and C-terminal SPRY motif protein)	-2.05883	0.0088356								TRINITY_DN112959_c0_g2	ENO4	Enolase 4 (EC 4.2.1.11) (2-phospho-D-glycerate hydro-lyase)	2.46479	1.44445	-1.01652	0.101542
TRINITY_DN107470_c0_g1	AK8	Adenylate kinase 8 (AK 8) (EC 2.7.4.3) (EC 2.7.4.6) (ATP-AMP transphosphorylase 8)	-1.07355	0.0088423								TRINITY_DN112967_c2_g2	TRAF3IP2	Adapter protein CIKS (Connection to IKK and SAPK/JNK) (Nuclear factor NF-kappa-B activator 1) (ACT1) (TRAF3-interacting protein 2)	1.44947	1.16736	-0.28153	0.471111
TRINITY_DN109923_c0_g1	ADGB	Androglobin	-1.4576	0.00886268								TRINITY_DN113007_c1_g1	GPR61	G-protein coupled receptor 61	1.86277	0.258998	-1.60378	0.0270779
TRINITY_DN73141_c0_g1	ASXL3	Putative Polycomb group protein ASXL3 (Additional sex combs-like protein 3)	-1.24346	0.00891708								TRINITY_DN113029_c4_g1	GIPC3	PDZ domain-containing protein GIPC3 (Regulator of G-protein signaling 19-interacting protein 3)	3.97888	4.00596	0.0306161	0.957324
TRINITY_DN110069_c0_g1	NLRP3	NACHT, LRR and PYD domains-containing protein 3	-1.03777	0.00900871								TRINITY_DN113047_c6_g1	RNF222	RING finger protein 222	1.05261	1.57532	0.523157	0.0333593
TRINITY_DN93246_c1_g1	FNDC9	Fibronectin type III domain-containing protein 9	-2.29622	0.00935426								TRINITY_DN113079_c2_g1	SLC2A1	Solute carrier family 2, facilitated glucose transporter member 1 (Glucose transporter type 1, erythrocyte/brain) (GLUT-1) (GT1)	0.264142	1.06754	0.803479	2.25633e-05
												TRINITY_DN113080_c0_g1	CDH4	Cadherin-4 (Retinal cadherin) (R-CAD) (R-cadherin)	2.40461	1.87719	-0.526799	0.0157345
												TRINITY_DN113093_c0_g1	ARHGEF4	Rho guanine nucleotide exchange factor 4 (APC-stimulated guanine nucleotide exchange factor 1) (Asef) (Asef1)	2.50752	1.67583	-0.831311	0.0740538
												TRINITY_DN113107_c0_g1	KCNAB3	Voltage-gated potassium channel subunit beta-3 (K(+) channel subunit beta-3) (Kv-beta-3)	4.25331	3.9725	-0.279	0.284104
												TRINITY_DN113107_c0_g3	KCNAB3	Voltage-gated potassium channel subunit beta-3 (K(+) channel subunit beta-3) (Kv-beta-3)	3.46099	2.75293	-0.707458	0.000365175
												TRINITY_DN113126_c1_g2	GDNF	Glial cell line-derived neurotrophic factor (zGDNF)	2.65314	2.10869	-0.541955	0.237974
												TRINITY_DN113221_c3_g2	SGPP2	Sphingosine-1-phosphate phosphatase 2 (SPPase2) (Spp2) (hSPP2) (EC 3.1.3.-) (Sphingosine-1-phosphatase 2)	0.753383	1.27972	0.526639	0.0513461
												TRINITY_DN113223_c0_g3	TAT	Tyrosine aminotransferase (TAT) (EC 2.6.1.5) (L-tyrosine:2-oxoglutarate aminotransferase)	1.44821	1.42484	-0.0232309	0.962334
												TRINITY_DN113253_c0_g2	SCAI	Protein SCAI (Suppressor of cancer cell invasion protein)	1.16997	0.429625	-0.740201	0.0503854
												TRINITY_DN113291_c1_g2	SYT14	Synaptotagmin-14 (Synaptotagmin XIV) (SytXIV)	2.38329	1.47494	-0.906799	0.00920666
												TRINITY_DN113347_c1_g2	HS3ST1	Heparan sulfate glucosamine 3-O-sulfotransferase 1 (EC 2.8.2.23) (Heparan sulfate D-glucosaminyl 3-O-sulfotransferase 1) (Heparan sulfate 3-O-sulfotransferase 1)	4.19248	2.52464	-1.64393	0.0485458
												TRINITY_DN113357_c2_g2	RFC1	Replication factor C subunit 1 (A1-P145) (Activator 1 140 kDa subunit) (A1 140 kDa subunit) (Activator 1 large subunit) (Activator 1 subunit 1) (Differentiation-specific element-binding protein) (ISRE-binding protein) (Replication factor C 140 kDa subunit) (RF-C 140 kDa subunit) (RFC140) (Replication factor C large subunit)	1.00065	0.431309	-0.569223	0.066571
												TRINITY_DN113384_c0_g1	PGM2L1	Glucose 1,6-bisphosphate synthase (EC 2.7.1.106) (Phosphoglucomutase-2-like 1)	2.29696	1.93292	-0.363128	0.211489
												TRINITY_DN113454_c0_g1	ASIC2	Acid-sensing ion channel 2 (ASIC2) (Amiloride-sensitive brain sodium channel) (Amiloride-sensitive cation channel 1, neuronal) (Amiloride-sensitive cation channel neuronal 1) (Brain sodium channel 1) (BNC1) (BNaC1) (Mammalian degenerin homolog) (MDEG)	2.91294	2.20836	-0.697912	0.230975
												TRINITY_DN113457_c2_g1	LGI1	Leucine-rich glioma-inactivated protein 1	1.7745	1.06501	-0.709351	0.000254351
												TRINITY_DN113457_c2_g4	LGI1	Leucine-rich glioma-inactivated protein 1	1.71302	1.23926	-0.473208	0.145943
												TRINITY_DN113490_c0_g1	GPR37L1	G-protein coupled receptor 37-like 1 (Endothelin B receptor-like protein 2) (ETBR-LP-2)	1.13331	1.26034	0.127838	0.846476
												TRINITY_DN113498_c0_g1	SLITRK6	SLIT and NTRK-like protein 6	1.34938	1.15403	-0.195225	0.347784
												TRINITY_DN113501_c1_g2	ASCC3	Activating signal cointegrator 1 complex subunit 3 (EC 3.6.4.12)	1.10308	0.711265	-0.391677	0.084725
												TRINITY_DN113510_c1_g1	TMEM132D	Transmembrane protein 132D (Mature oligodendrocytes transmembrane protein) (Mature OL transmembrane protein)	1.59452	1.09164	-0.501592	0.314091
												TRINITY_DN113513_c0_g1	AIFM3	Apoptosis-inducing factor 3 (EC 1.-.-.-) (Apoptosis-inducing factor-like protein)	1.53475	1.272	-0.261642	0.721907
												TRINITY_DN113595_c0_g1	GALT	Galactose-1-phosphate uridylyltransferase (Gal-1-P uridylyltransferase) (EC 2.7.7.12) (UDP-glucose--hexose-1-phosphate uridylyltransferase)	0.86602	1.13338	0.267955	0.536044
												TRINITY_DN113604_c0_g2	SLC6A15	Sodium-dependent neutral amino acid transporter B(0)AT2 (Sodium- and chloride-dependent neurotransmitter transporter NTT73) (Solute carrier family 6 member 15) (Transporter v7-3)	1.47061	1.24454	-0.225837	0.344873
												TRINITY_DN113612_c3_g1	CCNE2	G1/S-specific cyclin-E2	1.19106	0.960935	-0.22999	0.394857
												TRINITY_DN113621_c0_g4	SLC6A1	Sodium- and chloride-dependent GABA transporter 1	0.688287	1.09609	0.407935	0.0479602
												TRINITY_DN113624_c0_g1	SYNRG	Synergin gamma (AP1 subunit gamma-binding protein 1) (Gamma-synergin)	1.13022	0.980468	-0.149545	0.822341
												TRINITY_DN113633_c1_g3	SIX3	Homeobox protein SIX3 (CSIX3) (Sine oculis homeobox homolog 3)	5.35132	5.39218	0.0463589	0.883812
												TRINITY_DN113680_c3_g2	ATP6V1B	V-type proton ATPase subunit B (V-ATPase subunit B) (Vacuolar proton pump subunit B)	0.855407	1.09242	0.237056	0.212866
												TRINITY_DN113684_c2_g1	CCDC13	Coiled-coil domain-containing protein 13	2.05885	0.524864	-1.53289	0.0252105
												TRINITY_DN113711_c0_g1	GPM6B	Proteolipid protein DM alpha	2.37826	2.46671	0.0897894	0.834832
												TRINITY_DN113727_c1_g2	ISM1	Isthmin-1	1.04018	0.20789	-0.832284	8.98482e-06
												TRINITY_DN113729_c0_g1	TESC	Calcineurin B homologous protein 3 (Tescalcin) (TSC)	1.17899	1.58548	0.406949	0.125171
												TRINITY_DN113748_c2_g2	P2RX4	P2X purinoceptor 4 (P2X4) (ATP receptor) (Purinergic receptor)	0.930025	1.07632	0.146742	0.750918
												TRINITY_DN113756_c0_g1	STARD10	START domain-containing protein 10 (StARD10) (Antigen NY-CO-28) (PCTP-like protein) (PCTP-L) (Serologically defined colon cancer antigen 28) (StAR-related lipid transfer protein 10)	3.5813	3.49831	-0.082199	0.755172
												TRINITY_DN113780_c1_g1	EMB	Embigin	3.20415	2.49723	-0.705135	0.00465888
												TRINITY_DN113787_c1_g1	AZIN2	Antizyme inhibitor 2 (AzI2) (Ornithine decarboxylase 2) (ODC 2) (xODC2) (Ornithine decarboxylase-like protein) (ODC-like protein) (ornithine decarboxylase paralog) (ODC-p)	2.94678	2.38481	-0.560586	0.0338212
												TRINITY_DN113787_c1_g2	ODC1	Ornithine decarboxylase 1 (ODC 1) (xODC1) (EC 4.1.1.17)	2.88666	2.63716	-0.248099	0.423024
												TRINITY_DN113804_c1_g1	HEY2	Hairy/enhancer-of-split related with YRPW motif protein 2 (Cardiovascular helix-loop-helix factor 1) (hCHF1) (Class B basic helix-loop-helix protein 32) (bHLHb32) (HES-related repressor protein 2) (Hairy and enhancer of split-related protein 2) (HESR-2) (Hairy-related transcription factor 2) (HRT-2) (hHRT2) (Protein gridlock homolog)	1.81279	1.59479	-0.217851	0.290065
												TRINITY_DN113810_c0_g3	DPYSL5	Dihydropyrimidinase-related protein 5 (DRP-5) (CRMP3-associated molecule) (CRAM) (Collapsin response mediator protein 5) (CRMP-5) (UNC33-like phosphoprotein 6) (ULIP-6)	2.56689	1.58268	-0.983316	2.39201e-05
												TRINITY_DN113812_c0_g1	NAGA	Alpha-N-acetylgalactosaminidase (EC 3.2.1.49) (Alpha-galactosidase B)	0.0946985	1.02361	0.928982	0.000626464
												TRINITY_DN113818_c1_g1	GNAT	Guanine nucleotide-binding protein G(t) subunit alpha (Transducin alpha chain)	1.05072	0.652666	-0.3976	0.383055
												TRINITY_DN113821_c1_g2	SEC24D	Protein transport protein Sec24D (SEC24-related protein D)	1.19168	0.696403	-0.495219	0.0106138
												TRINITY_DN113830_c1_g1	RORB	Nuclear receptor ROR-beta (Nuclear receptor RZR-beta) (Nuclear receptor subfamily 1 group F member 2) (Retinoid-related orphan receptor-beta)	1.52323	1.14875	-0.374096	0.335773
												TRINITY_DN113830_c1_g2	RORB	Nuclear receptor ROR-beta (Nuclear receptor RZR-beta) (Nuclear receptor subfamily 1 group F member 2) (Retinoid-related orphan receptor-beta)	1.90019	1.22153	-0.677953	0.12137
												TRINITY_DN113831_c1_g2	TMC5	Transmembrane channel-like protein 5	2.84338	2.1198	-0.722189	0.00439394
												TRINITY_DN113854_c1_g2	NLGN3	Neuroligin-3 (Gliotactin homolog)	1.14115	0.536511	-0.604315	0.119485
												TRINITY_DN113859_c1_g1	RAD18	E3 ubiquitin-protein ligase RAD18 (EC 2.3.2.27) (Postreplication repair protein RAD18) (hHR18) (hRAD18) (RING finger protein 73) (RING-type E3 ubiquitin transferase RAD18)	1.01657	0.210639	-0.805911	0.012689
												TRINITY_DN113867_c2_g2	REEP6	Receptor expression-enhancing protein 6	1.44337	1.58446	0.142032	0.862667
												TRINITY_DN113868_c1_g2	TOP2B	DNA topoisomerase 2-beta (EC 5.99.1.3) (DNA topoisomerase II, beta isozyme)	1.13865	0.410433	-0.728201	0.0101398
												TRINITY_DN113893_c1_g1	CCDC158	Coiled-coil domain-containing protein 158	2.14922	1.21056	-0.936137	0.0669713
												TRINITY_DN113929_c4_g3	TBX20	T-box transcription factor TBX20 (T-box protein 20) (H15-related T-box transcription factor hrT)	4.24707	3.82659	-0.416668	0.0779022
												TRINITY_DN113932_c2_g1	MFSD4B	Major facilitator superfamily domain-containing protein 4B	0.699429	1.21679	0.518254	0.260562
												TRINITY_DN113964_c0_g1	ULK2	Serine/threonine-protein kinase ULK2	3.39908	2.80011	-0.596429	0.0818678
												TRINITY_DN113994_c2_g1	VEPH1	Ventricular zone-expressed PH domain-containing protein homolog 1 (Protein melted)	1.16212	1.07689	-0.0848188	0.848805
												TRINITY_DN113994_c2_g2	VEPH1	Ventricular zone-expressed PH domain-containing protein homolog 1 (Protein melted)	1.57726	1.53382	-0.0428748	0.946178
												TRINITY_DN114019_c1_g1	WDR76	WD repeat-containing protein 76	1.11449	0.514935	-0.599334	0.117686
												TRINITY_DN114035_c1_g1	PAX3	Paired box protein Pax-3 (Paired-domain transcription factor Pax3)	3.47726	3.26969	-0.20634	0.534105
												TRINITY_DN114049_c3_g1	BCL6	B-cell lymphoma 6 protein homolog	0.74057	1.07824	0.3377	0.101075
												TRINITY_DN114134_c2_g1	NA	NA	1.8118	1.7982	-0.0131604	1
												TRINITY_DN114145_c2_g3	DGUOK	Deoxyguanosine kinase, mitochondrial (dGK) (EC 2.7.1.113)	1.04331	0.517671	-0.525539	0.0466468
												TRINITY_DN114157_c2_g1	B3GNT2	N-acetyllactosaminide beta-1,3-N-acetylglucosaminyltransferase 2 (EC 2.4.1.149) (Beta-1,3-N-acetylglucosaminyltransferase 1) (BGnT-1) (Beta-1,3-Gn-T1) (Beta3Gn-T1) (Beta-1,3-galactosyltransferase 7) (Beta-1,3-GalTase 7) (Beta3Gal-T7) (Beta3GalT7) (b3Gal-T7) (Beta-3-Gx-T7) (UDP-Gal:beta-GlcNAc beta-1,3-galactosyltransferase 7) (UDP-GlcNAc:betaGal beta-1,3-N-acetylglucosaminyltransferase 2) (BGnT-2…	1.06518	0.707907	-0.357056	0.227901
												TRINITY_DN114214_c0_g1	CFAP70	Cilia- and flagella-associated protein 70 (Tetratricopeptide repeat protein 18) (TPR repeat protein 18)	1.20483	0.887056	-0.317024	0.516921
												TRINITY_DN114249_c0_g1	ABCC1	Multidrug resistance-associated protein 1 (ATP-binding cassette sub-family C member 1) (Leukotriene C(4) transporter) (LTC4 transporter)	1.26682	1.03895	-0.2274	0.538712
												TRINITY_DN114364_c1_g3	LRP8	Low-density lipoprotein receptor-related protein 8 (LRP-8) (Apolipoprotein E receptor 2) (Protein LR8B)	1.21061	0.628631	-0.581776	0.0281378
												TRINITY_DN114365_c0_g1	WNT5B	Protein Wnt-5b	1.1049	1.50622	0.401565	0.0647612
												TRINITY_DN114397_c1_g3	BMP5	Bone morphogenetic protein 5 (BMP-5)	1.59167	1.1928	-0.398719	0.0323345
												TRINITY_DN114428_c0_g1	TC2N	Tandem C2 domains nuclear protein (Membrane targeting tandem C2 domain-containing protein 1) (Tandem C2 protein in nucleus) (Tac2-N)	1.60923	1.25312	-0.355157	0.475994
												TRINITY_DN114431_c3_g2	PIGQ	Phosphatidylinositol N-acetylglucosaminyltransferase subunit Q (EC 2.4.1.198) (MGpi1p) (N-acetylglucosamyl transferase component GPI1) (Phosphatidylinositol-glycan biosynthesis class Q protein) (PIG-Q)	1.02355	0.411901	-0.611597	0.00257289
												TRINITY_DN114439_c0_g1	SKOR1	SKI family transcriptional corepressor 1 (Functional Smad-suppressing element on chromosome 15) (Fussel-15) (LBX1 corepressor 1) (Ladybird homeobox corepressor 1)	1.31703	0.801043	-0.515141	0.286401
												TRINITY_DN114442_c2_g1	SMARCA5	SWI/SNF-related matrix-associated actin-dependent regulator of chromatin subfamily A member 5 (EC 3.6.4.-) (Sucrose nonfermenting protein 2 homolog) (mSnf2h)	1.23656	1.02718	-0.209338	0.287168
												TRINITY_DN114443_c3_g1	LRTM2	Leucine-rich repeat and transmembrane domain-containing protein 2	2.70438	1.95153	-0.751342	0.0216642
												TRINITY_DN114451_c0_g1	NFIL3	Nuclear factor interleukin-3-regulated protein	0.428108	1.06548	0.637514	0.00542798
												TRINITY_DN114483_c0_g2	CCDC80	Coiled-coil domain-containing protein 80 (Down-regulated by oncogenes 1 protein) (Steroid-sensitive gene 1 protein) (SSG-1)	1.20765	0.315938	-0.891681	0.000313083
												TRINITY_DN114491_c0_g1	NA	NA	2.50725	1.26762	-1.23283	0.179178
												TRINITY_DN114499_c0_g2	ASTN2	Astrotactin-2	1.94067	1.45524	-0.484198	0.196903
												TRINITY_DN114566_c1_g2	MKNK2	MAP kinase-interacting serine/threonine-protein kinase 2 (EC 2.7.11.1) (MAP kinase signal-integrating kinase 2) (MAPK signal-integrating kinase 2) (Mnk2)	1.03	0.866069	-0.163862	0.500652
												TRINITY_DN114581_c0_g2	PCDH9	Protocadherin-9	1.00257	0.40812	-0.594244	0.108153
												TRINITY_DN114584_c1_g1	PIP4K2C	Phosphatidylinositol 5-phosphate 4-kinase type-2 gamma (EC 2.7.1.149) (Phosphatidylinositol 5-phosphate 4-kinase type II gamma) (PI(5)P 4-kinase type II gamma) (PIP4KII-gamma)	1.06961	1.18591	0.116449	0.68891
												TRINITY_DN114598_c4_g1	NA	NA	3.72972	3.72668	-0.00303053	1
												TRINITY_DN114602_c2_g1	SQLE	Squalene monooxygenase (EC 1.14.14.17) (Squalene epoxidase) (SE)	3.6976	2.5748	-1.11362	0.0226993
												TRINITY_DN114606_c1_g1	GGT5	Glutathione hydrolase 5 proenzyme (EC 3.4.19.13) (Gamma-glutamyl transpeptidase-related enzyme) (GGT-rel) (Gamma-glutamyltransferase 5) (GGT 5) (EC 2.3.2.2) (Gamma-glutamyltransferase-like activity 1) (Gamma-glutamyltranspeptidase 5) (Leukotriene-C4 hydrolase) (EC 3.4.19.14) [Cleaved into: Glutathione hydrolase 5 heavy chain; Glutathione hydrolase 5 light chain]	1.54478	1.3941	-0.150614	0.530158
												TRINITY_DN114607_c1_g3	AP3B2	AP-3 complex subunit beta-2 (Adaptor protein complex AP-3 subunit beta-2) (Adaptor-related protein complex 3 subunit beta-2) (Beta-3B-adaptin) (Clathrin assembly protein complex 3 beta-2 large chain) (Neuron-specific vesicle coat protein beta-NAP)	1.7748	1.00975	-0.764784	0.000243212
												TRINITY_DN114608_c1_g2	COL11A2	Collagen alpha-2(XI) chain	1.32762	1.53548	0.207894	0.276369
												TRINITY_DN114608_c1_g4	COL11A1	Collagen alpha-1(XI) chain	1.50852	1.80709	0.298616	0.110582
												TRINITY_DN114634_c1_g1	PRSS12	Neurotrypsin (EC 3.4.21.-) (Serine protease 12)	1.40032	1.22907	-0.171102	0.6962
												TRINITY_DN114638_c0_g2	ACSBG1	Long-chain-fatty-acid--CoA ligase ACSBG1 (EC 6.2.1.3) (Acyl-CoA synthetase bubblegum family member 1) (Gonadotropin-regulated long chain acyl CoA synthetase) (GR-LACS)	2.24463	2.45203	0.208158	0.46754
												TRINITY_DN114649_c1_g4	TNFRSF19	Tumor necrosis factor receptor superfamily member 19 (TRADE) (Toxicity and JNK inducer)	1.28098	1.97617	0.6953	1.15127e-05
												TRINITY_DN114668_c0_g1	NA	NA	1.32024	0.618532	-0.701316	0.142263
												TRINITY_DN114668_c1_g1	FOXI2-A	Forkhead box protein I1c (FoxI1c) (xFoxI1c) (Fork head domain-related protein 10) (xFD-10)	1.34784	1.30145	-0.0456519	0.953147
												TRINITY_DN114671_c0_g1	FCHO1	F-BAR domain only protein 1	1.33513	1.14928	-0.18537	0.655602
												TRINITY_DN114678_c1_g1	GDAP1L1	Ganglioside-induced differentiation-associated protein 1-like 1 (GDAP1-L1)	1.32311	0.269942	-1.05306	0.025066
												TRINITY_DN114679_c1_g1	NA	NA	1.29985	0.721183	-0.578393	0.0440118
												TRINITY_DN114685_c1_g2	LUZP2	Leucine zipper protein 2	1.03828	0.858809	-0.179146	0.639511
												TRINITY_DN114686_c0_g1	AKNA	AT-hook-containing transcription factor	1.47213	0.654064	-0.817574	0.0414063
												TRINITY_DN114692_c3_g5	IGFBP2A	Insulin-like growth factor-binding protein 2-A (IGF-binding protein 2-A) (IGFBP-2-A) (IGFBP-2a)	0.0575856	1.01373	0.956178	1.8414e-07
												TRINITY_DN114707_c2_g1	NA	Uncharacterized protein KIAA1211 homolog	2.62731	2.60029	-0.0247847	1
												TRINITY_DN114714_c0_g1	ZP3	Zona pellucida sperm-binding protein 3	1.03902	2.17476	1.13712	0.0151451
												TRINITY_DN114714_c0_g3	ZP3	Zona pellucida sperm-binding protein 3 (Sperm receptor) (Zona pellucida C protein) (Zona pellucida glycoprotein 3) (Zp-3) [Cleaved into: Processed zona pellucida sperm-binding protein 3]	3.03874	1.98414	-1.05245	0.277032
												TRINITY_DN114724_c2_g1	FNDC7	Fibronectin type III domain-containing protein 7	4.42307	4.42221	-0.000241573	1
												TRINITY_DN114724_c2_g3	FNDC7	Fibronectin type III domain-containing protein 7	4.88677	4.14209	-0.743505	2.4736e-06
												TRINITY_DN114728_c0_g3	PCSK5	Proprotein convertase subtilisin/kexin type 5	2.6954	2.28358	-0.411289	0.0282907
												TRINITY_DN114758_c0_g1	BRINP1	BMP/retinoic acid-inducible neural-specific protein 1 (Deleted in bladder cancer protein 1 homolog)	1.76338	1.11638	-0.645724	0.136216
												TRINITY_DN114774_c2_g1	MCTP1	Multiple C2 and transmembrane domain-containing protein 1	1.02466	0.468354	-0.55616	0.0674703
												TRINITY_DN114800_c4_g1	TFAP2C	Transcription factor AP-2 gamma (AP2-gamma) (Activating enhancer-binding protein 2 gamma) (Transcription factor ERF-1)	1.29662	1.22361	-0.0729841	0.752303
												TRINITY_DN114802_c1_g1	CLPTM1	Cleft lip and palate transmembrane protein 1 homolog	1.39585	0.857806	-0.537963	0.125751
												TRINITY_DN114815_c1_g1	LGI3	Leucine-rich repeat LGI family member 3 (LGI1-like protein 4) (Leucine-rich glioma-inactivated protein 3)	2.44563	2.68914	0.244224	0.326046
												TRINITY_DN114820_c0_g1	TOMT	Transmembrane O-methyltransferase homolog (EC 2.1.1.6) (Protein mercury)	2.43703	2.4847	0.0496124	0.965995
												TRINITY_DN114842_c0_g2	PRKCA	Protein kinase C alpha type (PKC-A) (PKC-alpha) (EC 2.7.11.13)	2.81009	0.816892	-1.98717	0.0416746
												TRINITY_DN114861_c3_g2	PPP1R9A	Neurabin-1 (Neurabin-I) (Neural tissue-specific F-actin-binding protein I) (Protein phosphatase 1 regulatory subunit 9A)	1.37972	1.47833	0.0991375	0.85016
												TRINITY_DN114884_c0_g1	PPP1R16B	Protein phosphatase 1 regulatory inhibitor subunit 16B (CAAX box protein TIMAP) (TGF-beta-inhibited membrane-associated protein) (bTIMAP)	0.583376	1.00625	0.42333	0.179657
												TRINITY_DN114887_c0_g2	CLMN	Calmin (Calponin-like transmembrane domain protein)	0.823258	1.1816	0.358659	0.230618
												TRINITY_DN114920_c1_g1	RIMS2	Regulating synaptic membrane exocytosis protein 2 (Rab-3-interacting molecule 2) (RIM 2)	3.95945	3.20746	-0.748294	0.0647811
												TRINITY_DN114927_c0_g1	ADAMTS8	A disintegrin and metalloproteinase with thrombospondin motifs 8 (ADAM-TS 8) (ADAM-TS8) (ADAMTS-8) (EC 3.4.24.-) (METH-2) (METH-8)	1.15741	1.04744	-0.109858	0.63338
												TRINITY_DN114959_c1_g4	CLUH	Clustered mitochondria protein homolog	2.81672	2.61623	-0.198836	0.583464
												TRINITY_DN114962_c1_g1	TP53BP1	TP53-binding protein 1 (53BP1) (p53-binding protein 1) (p53BP1)	1.09254	0.226635	-0.865896	0.000224457
												TRINITY_DN114982_c0_g1	CARD11	Caspase recruitment domain-containing protein 11 (CARD-containing MAGUK protein 1) (Carma 1)	1.37151	1.06534	-0.305611	0.450334
												TRINITY_DN114996_c3_g2	SLC1A2	Excitatory amino acid transporter 2 (GLT-1) (Sodium-dependent glutamate/aspartate transporter 2) (Solute carrier family 1 member 2)	1.89024	1.39465	-0.495185	0.0309082
												TRINITY_DN115004_c1_g1	EYA2	Eyes absent homolog 2 (EC 3.1.3.48)	2.40574	2.34176	-0.063681	0.80632
												TRINITY_DN115025_c4_g2	DPP10	Inactive dipeptidyl peptidase 10 (Dipeptidyl peptidase IV-related protein 3) (DPRP-3) (Dipeptidyl peptidase X) (DPP X) (Dipeptidyl peptidase-like protein 2) (DPL2)	2.00544	1.16982	-0.834829	0.0141451
												TRINITY_DN115057_c1_g2	SORT1	Sortilin (Neurotensin receptor 3) (NTR3) (mNTR3)	0.994818	1.24436	0.249597	0.179453
												TRINITY_DN115067_c0_g2	INSRR	Insulin receptor-related protein (IRR) (EC 2.7.10.1) (IR-related receptor) [Cleaved into: Insulin receptor-related protein alpha chain; Insulin receptor-related protein beta chain]	1.39719	0.633598	-0.763408	0.0397219
												TRINITY_DN115070_c3_g1	TMEM87A	Transmembrane protein 87A	1.60261	1.18418	-0.418228	0.0829872
												TRINITY_DN115080_c1_g1	APBA1	Amyloid-beta A4 precursor protein-binding family A member 1 (Adapter protein X11alpha) (Neuron-specific X11 protein) (Neuronal Munc18-1-interacting protein 1) (Mint-1)	3.3601	3.49588	0.136523	0.744241
												TRINITY_DN115111_c1_g2	SDK1	Protein sidekick-1	1.22172	0.686618	-0.534746	0.117876
												TRINITY_DN115140_c0_g3	SLC41A1	Solute carrier family 41 member 1	0.582362	1.03423	0.451924	0.0263563
												TRINITY_DN115254_c1_g1	TTLL9	Probable tubulin polyglutamylase TTLL9 (EC 6.-.-.-) (Tubulin--tyrosine ligase-like protein 9)	1.20561	1.6978	0.49322	0.213125
												TRINITY_DN115254_c1_g3	TTLL9	Probable tubulin polyglutamylase TTLL9 (EC 6.-.-.-) (Tubulin--tyrosine ligase-like protein 9)	1.10797	0.316442	-0.791471	0.00380166
												TRINITY_DN115320_c1_g2	DCC	Netrin receptor DCC (Tumor suppressor protein DCC)	1.98425	0.258471	-1.72584	0.0233968
												TRINITY_DN115327_c0_g3	DCLK3	Serine/threonine-protein kinase DCLK3 (EC 2.7.11.1) (Doublecortin domain-containing protein 3C) (Doublecortin-like and CAM kinase-like 3) (Doublecortin-like kinase 3)	1.49054	0.747448	-0.742205	0.17154
												TRINITY_DN115327_c0_g4	DCLK3	Serine/threonine-protein kinase DCLK3 (EC 2.7.11.1) (CLICK-I and II-related) (CLr) (Doublecortin-like and CAM kinase-like 3) (Doublecortin-like kinase 3)	7.04287	7.67389	0.818857	0.427279
												TRINITY_DN115329_c3_g2	SLC7A4	Cationic amino acid transporter 4 (CAT-4) (CAT4) (Solute carrier family 7 member 4)	1.75268	1.73999	-0.0122681	1
												TRINITY_DN115351_c0_g1	ACYP1	Acylphosphatase-1 (EC 3.6.1.7) (Acylphosphatase, erythrocyte/testis isozyme) (Acylphosphatase, organ-common type isozyme) (Acylphosphate phosphohydrolase 1)	1.13762	0.86186	-0.275672	0.317232
												TRINITY_DN115362_c1_g1	GARNL3	GTPase-activating Rap/Ran-GAP domain-like protein 3	1.09569	0.453858	-0.641783	0.00187668
												TRINITY_DN115373_c1_g2	NA	NA	5.2109	6.29793	1.27426	0.327978
												TRINITY_DN115374_c0_g1	TMEM132C	Transmembrane protein 132C	2.1132	1.26403	-0.846703	0.116732
												TRINITY_DN115374_c0_g3	TMEM132C	Transmembrane protein 132C	1.28185	0.894661	-0.386214	0.481234
												TRINITY_DN115385_c1_g1	GK	Glycerol kinase (GK) (Glycerokinase) (EC 2.7.1.30) (ATP-stimulated glucocorticoid-receptor translocation promoter) (ASTP) (ATP:glycerol 3-phosphotransferase)	1.16961	1.43345	0.264049	0.240635
												TRINITY_DN115435_c4_g1	C9ORF116	UPF0691 protein C9orf116 (p53-induced expression in RB-null cells protein 1) (Pierce1)	4.22911	3.32982	-0.887475	0.0484281
												TRINITY_DN115439_c2_g1	ADAMTSL2	ADAMTS-like protein 2 (ADAMTSL-2)	1.0684	0.825263	-0.242717	0.64156
												TRINITY_DN115448_c1_g3	APOF	Apolipoprotein F	2.57739	2.66282	0.0886754	0.913736
												TRINITY_DN115488_c1_g2	CDH1	B-cadherin (K-CAM protein) (Fragment)	0.856207	1.07022	0.21402	0.20062
												TRINITY_DN115508_c0_g2	KLHL26	Kelch-like protein 26	0.667018	1.10269	0.436115	0.127484
												TRINITY_DN115557_c3_g1	NOS3	Nitric oxide synthase, endothelial (EC 1.14.13.39) (Constitutive NOS) (cNOS) (EC-NOS) (Endothelial NOS) (eNOS) (NOS type III) (NOSIII)	2.51897	3.14152	0.622863	6.40199e-05
												TRINITY_DN115598_c2_g2	LRWD1	Leucine-rich repeat and WD repeat-containing protein 1 (ORC-associated protein) (ORCA) (Origin recognition complex-associated protein)	1.46899	1.38359	-0.0846458	0.914347
												TRINITY_DN115620_c2_g1	SH3GLB2	Endophilin-B2 (SH3 domain-containing GRB2-like protein B2)	1.06925	0.249106	-0.82013	0.000541035
												TRINITY_DN115621_c3_g1	TMCC3	Transmembrane and coiled-coil domain protein 3	0.639654	1.1904	0.550806	0.00207889
												TRINITY_DN115654_c0_g1	CDH20	Cadherin-20 (F-cadherin) (MN-cadherin)	1.6267	0.671597	-0.954905	0.000431776
												TRINITY_DN115699_c2_g1	NRXN1A	Neurexin-1a (Neurexin Ia-alpha) (Neurexin-1a-alpha)	1.88203	0.627515	-1.25334	0.0267881
												TRINITY_DN115723_c0_g4	TMEFF1	Tomoregulin-1 (TR-1) (Transmembrane protein with EGF-like and one follistatin-like domain) (X7365)	1.40087	0.910097	-0.49054	0.0389565
												TRINITY_DN115725_c3_g1	BAMBI	BMP and activin membrane-bound inhibitor homolog (Non-metastatic gene A protein) (Putative transmembrane protein NMA)	1.40597	1.01499	-0.390885	0.0281158
												TRINITY_DN115765_c1_g2	CCDC92	Coiled-coil domain-containing protein 92 (Limkain beta-2)	1.31045	0.384683	-0.925618	0.00736299
												TRINITY_DN115789_c0_g1	ATP8B2	Phospholipid-transporting ATPase ID (EC 7.6.2.1) (ATPase class I type 8B member 2) (P4-ATPase flippase complex alpha subunit ATP8B2)	1.64037	0.940414	-0.699429	0.0208788
												TRINITY_DN115789_c0_g2	ATP8B2	Phospholipid-transporting ATPase ID (EC 7.6.2.1) (ATPase class I type 8B member 2) (P4-ATPase flippase complex alpha subunit ATP8B2)	1.72343	1.11536	-0.607219	0.136386
												TRINITY_DN115789_c1_g1	ATP8B2	Phospholipid-transporting ATPase ID (EC 7.6.2.1) (ATPase class I type 8B member 2) (P4-ATPase flippase complex alpha subunit ATP8B2)	1.97818	1.18061	-0.796821	0.0130048
												TRINITY_DN115789_c1_g2	ATP8B1	Phospholipid-transporting ATPase IC (EC 7.6.2.1) (ATPase class I type 8B member 1) (P4-ATPase flippase complex alpha subunit ATP8B1)	4.21754	3.16635	-1.04451	0.289837
												TRINITY_DN115821_c2_g1	CLDN4	Claudin-4	1.00715	1.43936	0.432215	0.00646272
												TRINITY_DN115821_c2_g3	CLDN3	Claudin-3 (Rat ventral prostate.1 protein) (RVP1)	4.16143	4.2456	0.0860145	0.760256
												TRINITY_DN115835_c1_g1	OCLN	Occludin	1.934	1.82489	-0.108455	0.80345
												TRINITY_DN115853_c1_g1	MAG	Myelin-associated glycoprotein	2.02635	2.68544	0.659465	2.19317e-05
												TRINITY_DN115875_c0_g1	FSCN2	Fascin-2 (Retinal fascin)	3.28186	3.12402	-0.155484	0.62573
												TRINITY_DN115899_c1_g1	CDH8	Cadherin-8	2.51266	1.73574	-0.775364	0.00947985
												TRINITY_DN115913_c1_g2	AXIN2	Axin-2 (Axin-like protein) (Axil) (Axis inhibition protein 2) (Conductin)	1.01995	0.691318	-0.328582	0.243884
												TRINITY_DN115917_c3_g1	GRHL3	Grainyhead-like protein 3 homolog (Transcription factor CP2-like 4)	0.734227	1.06067	0.326472	0.0534095
												TRINITY_DN115926_c0_g2	CD101	Immunoglobulin superfamily member 2 (IgSF2) (Glu-Trp-Ile EWI motif-containing protein 101) (EWI-101) (CD antigen CD101)	0.692288	1.23297	0.541544	0.171193
												TRINITY_DN115935_c1_g1	VAV3	Guanine nucleotide exchange factor VAV3 (VAV-3)	1.12677	1.03768	-0.0888542	0.826193
												TRINITY_DN115944_c2_g1	STRA6	Receptor for retinol uptake stra6 (Stimulated by retinoic acid gene 6 protein homolog)	1.9841	1.74572	-0.237879	0.399595
												TRINITY_DN115944_c2_g4	STRA6	Receptor for retinol uptake stra6 (Stimulated by retinoic acid gene 6 protein homolog)	2.311	2.52995	0.220801	0.709086
												TRINITY_DN115953_c0_g1	FNDC7	Fibronectin type III domain-containing protein 7	5.18373	5.84607	0.670566	0.00074938
												TRINITY_DN116008_c2_g1	EGFL6	Epidermal growth factor-like protein 6 (EGF-like protein 6)	0.787472	1.0704	0.282946	0.0897539
												TRINITY_DN116008_c2_g2	EGFL6	Epidermal growth factor-like protein 6 (EGF-like protein 6)	0.6852	1.26098	0.575795	0.0259918
												TRINITY_DN116020_c2_g2	TMC2A	Transmembrane channel-like protein 2-A	2.60104	1.94839	-0.651244	0.0413981
												TRINITY_DN116031_c2_g1	ZNF385B	Zinc finger protein 385B (Zinc finger protein 533)	1.30866	0.813054	-0.495381	0.0526206
												TRINITY_DN116061_c4_g1	SRPX	Sushi-repeat-containing protein SRPX (DRS protein)	1.46623	1.74765	0.281468	0.146014
												TRINITY_DN116096_c0_g1	SDK1	Protein sidekick-1	1.28302	0.641768	-0.640621	0.183041
												TRINITY_DN116102_c0_g1	FHDC1	FH2 domain-containing protein 1 (Inverted formin-1)	1.75542	1.08323	-0.671669	0.0226966
												TRINITY_DN116115_c2_g2	SEMA3E	Semaphorin-3E (Collapsin-5) (COLL-5)	1.06679	0.835933	-0.230677	0.439065
												TRINITY_DN116115_c2_g3	SEMA3E	Semaphorin-3E (Semaphorin-H) (Sema H)	1.26148	0.800708	-0.460586	0.213153
												TRINITY_DN116151_c2_g1	TERB1	Telomere repeats-binding bouquet formation protein 1 (Coiled-coil domain-containing protein 79)	1.25642	0.801899	-0.453902	0.338156
												TRINITY_DN116178_c1_g2	GFRA4	GDNF family receptor alpha-4	1.46341	0.947874	-0.515389	0.00601037
												TRINITY_DN116183_c2_g2	GLCCI1	Glucocorticoid-induced transcript 1 protein (Glucocorticoid-induced gene 18 protein) (Testhymin) (Thymocyte/spermatocyte selection protein 1)	1.84747	1.24396	-0.603086	0.0105023
												TRINITY_DN116229_c3_g3	EYA1	Eyes absent homolog 1 (EC 3.1.3.16) (EC 3.1.3.48)	1.89504	1.42381	-0.471088	0.00529236
												TRINITY_DN116229_c3_g4	EYA1	Eyes absent homolog 1 (EC 3.1.3.16) (EC 3.1.3.48)	1.7471	1.52313	-0.223825	0.23357
												TRINITY_DN116296_c2_g3	PTPRR	Receptor-type tyrosine-protein phosphatase R (R-PTP-R) (EC 3.1.3.48) (Ch-1PTPase) (NC-PTPCOM1) (Protein-tyrosine phosphatase PCPTP1)	1.13733	0.467952	-0.669265	0.02528
												TRINITY_DN116303_c2_g2	POLD1	DNA polymerase delta catalytic subunit (EC 2.7.7.7) (EC 3.1.11.-)	1.14628	0.375575	-0.770671	0.00224135
												TRINITY_DN116306_c2_g1	E2F8	Transcription factor E2F8 (E2F-8)	1.12896	0.765799	-0.363056	0.113247
												TRINITY_DN116329_c4_g1	CEP126	Centrosomal protein of 126 kDa	2.70061	1.48005	-1.21634	0.0520717
												TRINITY_DN116361_c0_g1	ADCY2	Adenylate cyclase type 2 (EC 4.6.1.1) (ATP pyrophosphate-lyase 2) (Adenylate cyclase type II) (Adenylyl cyclase 2)	1.39949	0.268329	-1.13106	0.0377805
												TRINITY_DN116370_c0_g1	SORCS3	VPS10 domain-containing receptor SorCS3	1.4545	1.20663	-0.246765	0.652835
												TRINITY_DN116370_c0_g2	SORCS3	VPS10 domain-containing receptor SorCS3	1.25702	1.15858	-0.0973336	0.909569
												TRINITY_DN116391_c2_g1	VMN2R26	Vomeronasal type-2 receptor 26 (Putative pheromone receptor V2R1b) (Vomeronasal type-2 receptor 1b)	1.30371	0.914655	-0.388552	0.402574
												TRINITY_DN116397_c1_g1	BCO2	Beta,beta-carotene 9',10'-oxygenase (EC 1.13.11.71) (B-diox-II) (Beta-carotene dioxygenase 2)	1.22165	1.40892	0.187403	0.456374
												TRINITY_DN116397_c1_g2	BCO2	Beta,beta-carotene 9',10'-oxygenase (EC 1.13.11.71) (B-diox-II) (Beta-carotene dioxygenase 2)	1.44849	0.847829	-0.60048	0.014728
												TRINITY_DN116414_c2_g1	SFRP5	Secreted frizzled-related protein 5 (sFRP-5)	2.49871	2.48646	-0.0119248	0.995658
												TRINITY_DN116424_c3_g1	STAG1	Cohesin subunit SA-1 (SCC3 homolog 1) (Stromal antigen 1)	1.76635	2.41589	0.654846	0.453826
												TRINITY_DN116424_c3_g3	STAG1	Cohesin subunit SA-1 (SCC3 homolog 1) (Stromal antigen 1)	1.69458	2.15288	0.462432	0.598063
												TRINITY_DN116502_c6_g1	POLR3K	DNA-directed RNA polymerase III subunit RPC10 (RNA polymerase III subunit C10) (DNA-directed RNA polymerase III subunit K) (RNA polymerase III 12.5 kDa subunit) (RPC12.5) (RNA polymerase III subunit C11) (HsC11p) (RPC11) (hRPC11)	1.01731	0.545215	-0.471726	0.254822
												TRINITY_DN116508_c2_g1	NA	NA	1.33212	0.755358	-0.576465	0.103096
												TRINITY_DN116520_c2_g1	GRB14	Growth factor receptor-bound protein 14 (GRB14 adapter protein)	1.44418	0.637426	-0.806569	0.00326207
												TRINITY_DN116527_c1_g1	VIT	Vitrin	1.2781	1.40526	0.127252	0.542415
												TRINITY_DN116529_c1_g1	ADAMTS19	A disintegrin and metalloproteinase with thrombospondin motifs 19 (ADAM-TS 19) (ADAM-TS19) (ADAMTS-19) (EC 3.4.24.-)	1.26763	0.789484	-0.477841	0.105935
												TRINITY_DN116533_c2_g1	TDRP	Testis development-related protein	4.02764	4.01162	-0.0150488	0.989567
												TRINITY_DN116566_c0_g1	NRCAM	Neuronal cell adhesion molecule (Nr-CAM) (Neuronal surface protein Bravo) (hBravo) (NgCAM-related cell adhesion molecule) (Ng-CAM-related)	1.77185	1.13024	-0.641282	0.00685703
												TRINITY_DN116566_c1_g3	EDNRB	Endothelin receptor type B (ET-B) (ET-BR) (Endothelin receptor non-selective type) (Fragment)	1.08449	0.661776	-0.422597	0.0585457
												TRINITY_DN116566_c1_g7	EDNRB	Endothelin-3 receptor (Endothelin C receptor) (ET-C) (ET-CR)	1.49688	1.28071	-0.215978	0.413039
												TRINITY_DN116571_c3_g1	ANKK1	Ankyrin repeat and protein kinase domain-containing protein 1 (EC 2.7.11.1) (Protein kinase PKK2) (Sugen kinase 288) (SgK288) (X-kinase)	1.58955	1.85462	0.265496	0.242135
												TRINITY_DN116593_c2_g1	RUBCNL	Protein RUBCNL-like	1.32658	1.44764	0.121355	0.736151
												TRINITY_DN116657_c1_g1	HCN4	Potassium/sodium hyperpolarization-activated cyclic nucleotide-gated channel 4	2.22798	0.57292	-1.65371	0.012318
												TRINITY_DN116658_c1_g1	PRLR	Prolactin receptor (PRL-R)	1.3026	1.72368	0.42126	0.0592941
												TRINITY_DN116674_c3_g1	ANOS1	Anosmin-1 (Adhesion molecule-like X-linked) (Kallmann syndrome protein)	2.15512	1.63524	-0.519438	0.0445186
												TRINITY_DN116692_c1_g1	CTNND2	Catenin delta-2 (Neural plakophilin-related ARM-repeat protein) (NPRAP) (Neurojungin)	1.87124	1.51439	-0.356267	0.179278
												TRINITY_DN116692_c1_g2	CTNND2	Catenin delta-2 (Delta-catenin) (GT24) (Neural plakophilin-related ARM-repeat protein) (NPRAP) (Neurojungin)	1.8556	1.18719	-0.667935	0.010765
												TRINITY_DN116701_c1_g2	SOX9-B	Transcription factor Sox-9-B	1.08877	1.50785	0.4191	0.0107382
												TRINITY_DN116725_c3_g1	ADGRF5	Adhesion G protein-coupled receptor F5 (G-protein coupled hepta-helical receptor Ig-hepta) (G-protein coupled receptor 116)	1.14568	1.0853	-0.0602832	0.830144
												TRINITY_DN116740_c3_g1	FREM2	FRAS1-related extracellular matrix protein 2 (ECM3 homolog) (NV domain-containing protein 1)	2.02947	2.01532	-0.0136685	1
												TRINITY_DN116740_c3_g2	FREM2	FRAS1-related extracellular matrix protein 2 (ECM3 homolog)	1.82912	1.7915	-0.0373469	0.914152
												TRINITY_DN116765_c4_g1	ATP8B2	Phospholipid-transporting ATPase ID (EC 7.6.2.1) (ATPase class I type 8B member 2) (P4-ATPase flippase complex alpha subunit ATP8B2)	1.51422	1.35237	-0.161527	0.632816
												TRINITY_DN116778_c1_g2	CASK	Peripheral plasma membrane protein CASK (hCASK) (EC 2.7.11.1) (Calcium/calmodulin-dependent serine protein kinase) (Protein lin-2 homolog)	1.0554	0.441487	-0.613871	0.0003848
												TRINITY_DN116782_c1_g2	PKD1L2	Polycystic kidney disease protein 1-like 2 (PC1-like 2 protein) (Polycystin-1L2)	1.91126	1.00375	-0.907199	1.26448e-05
												TRINITY_DN116805_c5_g1	GIPR	Gastric inhibitory polypeptide receptor (GIP-R) (Glucose-dependent insulinotropic polypeptide receptor)	1.08455	0.917537	-0.166711	0.650808
												TRINITY_DN116847_c0_g1	MMD2	Monocyte to macrophage differentiation factor 2 (Progestin and adipoQ receptor family member 10) (Progestin and adipoQ receptor family member X)	1.30026	1.6186	0.320801	0.672468
												TRINITY_DN116852_c2_g4	STMN1	Stathmin	1.14535	1.22374	0.0784015	0.807186
												TRINITY_DN116905_c1_g2	GPR176	G-protein coupled receptor 176 (G-protein coupled receptor AGR9)	1.97047	0.950941	-1.01848	0.0118306
												TRINITY_DN116944_c3_g2	MYO3B	Myosin-IIIb (EC 2.7.11.1)	2.57891	1.73782	-0.833051	0.297313
												TRINITY_DN116952_c3_g1	CAPN9	Calpain-9	0.452728	1.00667	0.553968	0.00375956
												TRINITY_DN116969_c1_g1	MYBL1	Myb-related protein A (A-Myb) (Myb-like protein 1)	1.87993	1.92913	0.050633	0.971932
												TRINITY_DN116969_c1_g3	MYBL1	Myb-related protein A (A-Myb) (Myb-like protein 1)	1.43319	1.57468	0.142259	0.831236
												TRINITY_DN116988_c0_g1	ID4	DNA-binding protein inhibitor ID-4 (Inhibitor of DNA binding 4) (Inhibitor of differentiation 4)	1.55902	1.06812	-0.490836	0.00690976
												TRINITY_DN116989_c3_g1	KLHL29	Kelch-like protein 29 (Kelch repeat and BTB domain-containing protein 9)	1.02396	0.277286	-0.746646	0.00359688
												TRINITY_DN116991_c1_g2	CDH7	Cadherin-7	2.21645	1.25121	-0.963516	0.0204297
												TRINITY_DN116999_c3_g3	POU3F1	POU domain, class 3, transcription factor 1 (POU domain protein 50) (ZP-50)	2.48954	2.79216	0.302836	0.123475
												TRINITY_DN117005_c0_g1	DCDC2	Doublecortin domain-containing protein 2 (Protein RU2S)	2.75976	0.426476	-2.33192	0.0178653
												TRINITY_DN117055_c5_g1	SLIT2	Slit homolog 2 protein (Slit-2) [Cleaved into: Slit homolog 2 protein N-product; Slit homolog 2 protein C-product]	1.28596	0.759084	-0.526797	0.00344299
												TRINITY_DN117071_c2_g1	LGR6	Leucine-rich repeat-containing G-protein coupled receptor 6	1.4809	1.20344	-0.277304	0.209927
												TRINITY_DN117071_c2_g2	LGR6	Leucine-rich repeat-containing G-protein coupled receptor 6	1.42199	1.52712	0.105327	0.785579
												TRINITY_DN117071_c2_g4	LGR6	Leucine-rich repeat-containing G-protein coupled receptor 6	1.73758	1.541	-0.196357	0.419742
												TRINITY_DN117078_c2_g1	NA	Stonustoxin subunit alpha	1.21358	0.433342	-0.780039	0.0310097
												TRINITY_DN117088_c2_g3	CNTNAP5	Contactin-associated protein-like 4 (Cell recognition molecule Caspr4)	3.76644	3.00174	-0.757988	0.0384246
												TRINITY_DN117095_c1_g1	GPM6A	Neuronal membrane glycoprotein M6-a (M6a)	1.01327	0.940477	-0.0726797	0.82023
												TRINITY_DN117100_c3_g2	RHCG2	Ammonium transporter Rh type C 2 (FRhcg2) (Rhesus blood group family type C glycoprotein 2) (RHCG-2) (Rh family type C glycoprotein 2) (Rh type C glycoprotein 2)	2.73115	2.54624	-0.184757	0.505155
												TRINITY_DN117100_c3_g4	RHCG1	Ammonium transporter Rh type C 1 (FRhcg1) (Rhesus blood group family type C glycoprotein 1) (RHCG-1) (Rh family type C glycoprotein 1) (Rh type C glycoprotein 1)	2.75235	2.37716	-0.375003	0.0294166
												TRINITY_DN117124_c3_g2	PPP1R37	Protein phosphatase 1 regulatory subunit 37 (Leucine-rich repeat-containing protein 68)	1.82291	0.186309	-1.63666	0.0115275
												TRINITY_DN117136_c3_g2	SNRNP70	U1 small nuclear ribonucleoprotein 70 kDa (U1 snRNP 70 kDa) (U1-70K) (snRNP70)	1.11453	0.523874	-0.590645	0.00458931
												TRINITY_DN117147_c2_g2	ADCY5	Adenylate cyclase type 5 (EC 4.6.1.1) (ATP pyrophosphate-lyase 5) (Adenylate cyclase type V) (Adenylyl cyclase 5) (Ca(2+)-inhibitable adenylyl cyclase)	1.90206	0.963874	-0.937048	0.196696
												TRINITY_DN117148_c1_g1	ATP11A	Probable phospholipid-transporting ATPase IH (EC 7.6.2.1) (ATPase IS) (ATPase class VI type 11A) (P4-ATPase flippase complex alpha subunit ATP11A)	1.18123	0.559749	-0.621387	0.0038424
												TRINITY_DN117152_c1_g1	CELSR2	Cadherin EGF LAG seven-pass G-type receptor 2 (Cadherin family member 10) (Epidermal growth factor-like protein 2) (EGF-like protein 2) (Flamingo homolog 3) (Multiple epidermal growth factor-like domains protein 3) (Multiple EGF-like domains protein 3)	1.50485	1.27466	-0.229937	0.326615
												TRINITY_DN117153_c1_g1	ITGA4	Integrin alpha-4 (CD49 antigen-like family member D) (Integrin alpha-IV) (VLA-4 subunit alpha) (CD antigen CD49d)	1.04612	0.618982	-0.426879	0.20115
												TRINITY_DN117178_c1_g1	CCDC39	Coiled-coil domain-containing protein 39	2.17044	1.64745	-0.52094	0.269891
												TRINITY_DN117195_c2_g1	MFN1	Mitofusin-1 (EC 3.6.5.-) (Transmembrane GTPase MFN1)	1.06345	0.678312	-0.384835	0.302906
												TRINITY_DN117205_c4_g1	ADAMTS16	A disintegrin and metalloproteinase with thrombospondin motifs 16 (ADAM-TS 16) (ADAM-TS16) (ADAMTS-16) (EC 3.4.24.-)	1.23514	0.74571	-0.488752	0.287679
												TRINITY_DN117234_c1_g1	ALOX15B	Arachidonate 15-lipoxygenase B (15-LOX-B) (EC 1.13.11.33) (15-lipoxygenase 2) (15-LOX-2) (Arachidonate 15-lipoxygenase type II) (Linoleate 13-lipoxygenase 15-LOb) (EC 1.13.11.-)	8.0072	7.33705	-0.482815	0.734674
												TRINITY_DN117251_c1_g1	NEXMIF	Neurite extension and migration factor (XLMR protein related to neurite extension) (XPN)	2.20076	1.35893	-0.840681	0.0123687
												TRINITY_DN117265_c1_g1	TRAF3IP1	TRAF3-interacting protein 1	1.08572	0.607015	-0.478598	0.0455232
												TRINITY_DN117276_c1_g1	OTOF	Otoferlin (Fer-1-like protein 2)	4.46116	3.79347	-0.6667	8.90396e-05
												TRINITY_DN117286_c4_g1	NA	Uncharacterized protein C16orf45 homolog	1.61145	0.330693	-1.28045	0.0451901
												TRINITY_DN117299_c2_g1	ADAMTS1	A disintegrin and metalloproteinase with thrombospondin motifs 1 (ADAM-TS 1) (ADAM-TS1) (ADAMTS-1) (EC 3.4.24.-)	1.06908	0.801485	-0.267537	0.152519
												TRINITY_DN117304_c2_g1	FRZB	Secreted frizzled-related protein 3 (sFRP-3) (Frizzled-related protein 1) (FrzB-1)	1.01975	1.14591	0.126255	0.632694
												TRINITY_DN117316_c2_g1	POLR3A	DNA-directed RNA polymerase III subunit RPC1 (RNA polymerase III subunit C1) (EC 2.7.7.6) (DNA-directed RNA polymerase III largest subunit) (DNA-directed RNA polymerase III subunit A) (RNA polymerase III 155 kDa subunit) (RPC155) (RNA polymerase III subunit C160)	1.09686	0.608763	-0.487993	0.110173
												TRINITY_DN117324_c2_g1	CD109	CD109 antigen (150 kDa TGF-beta-1-binding protein) (C3 and PZP-like alpha-2-macroglobulin domain-containing protein 7) (Platelet-specific Gov antigen) (p180) (r150) (CD antigen CD109)	1.06233	1.0629	0.000598952	1
												TRINITY_DN117324_c2_g2	CD109	CD109 antigen (150 kDa TGF-beta-1-binding protein) (C3 and PZP-like alpha-2-macroglobulin domain-containing protein 7) (Platelet-specific Gov antigen) (p180) (r150) (CD antigen CD109)	1.31092	1.52351	0.212622	0.248642
												TRINITY_DN117340_c3_g1	AGAP1	Arf-GAP with GTPase, ANK repeat and PH domain-containing protein 1 (AGAP-1) (Centaurin-gamma-2) (Cnt-g2)	1.28924	1.07893	-0.20981	0.58876
												TRINITY_DN117413_c1_g2	CPLANE1	hypothetical protein	1.01577	0.250991	-0.76474	0.00585408
												TRINITY_DN117414_c2_g1	TRIM36	E3 ubiquitin-protein ligase TRIM36 (EC 2.3.2.27) (RING finger protein 98) (RING-type E3 ubiquitin transferase TRIM36) (Tripartite motif-containing protein 36) (Zinc-binding protein Rbcc728)	2.71036	2.00991	-0.699953	5.50072e-05
												TRINITY_DN117420_c2_g1	KREMEN1	Kremen protein 1 (Dickkopf receptor) (Kringle domain-containing transmembrane protein 1) (Kringle-containing protein marking the eye and the nose)	1.42858	0.932752	-0.495736	0.00601037
												TRINITY_DN117453_c1_g2	ALX3	Homeobox protein aristaless-like 3 (Proline-rich transcription factor ALX3)	4.7951	4.87498	0.0815457	0.757154
												TRINITY_DN117456_c2_g1	SLC51A	Organic solute transporter subunit alpha (OST-alpha) (Solute carrier family 51 subunit alpha)	0.570149	1.0876	0.517816	0.0978509
												TRINITY_DN117462_c1_g1	VWA3A	von Willebrand factor A domain-containing protein 3A	1.89026	0.755774	-1.13328	0.0209659
												TRINITY_DN117475_c1_g1	NOMO1	Nodal modulator 1 (pM5 protein)	1.00583	0.338694	-0.667121	0.000674925
												TRINITY_DN117522_c0_g4	LRRN1	Leucine-rich repeat neuronal protein 1 (Neuronal leucine-rich repeat protein 1) (NLRR-1)	1.70602	0.827994	-0.877821	9.12594e-05
												TRINITY_DN117524_c1_g1	PHACTR3	Phosphatase and actin regulator 3 (Scaffold-associated PP1-inhibiting protein) (Scapinin)	1.89252	1.48274	-0.40834	0.325406
												TRINITY_DN117548_c2_g1	PADI2	Protein-arginine deiminase type-2 (EC 3.5.3.15) (Peptidylarginine deiminase II) (Protein-arginine deiminase type II)	1.3827	1.38076	-0.00186985	1
												TRINITY_DN117564_c0_g1	GGT5	Gamma-glutamyltransferase 5	0.887893	1.41718	0.529356	0.00217231
												TRINITY_DN117567_c2_g1	CACNA1D	Voltage-dependent L-type calcium channel subunit alpha-1D (CHCACHA1D) (Voltage-gated calcium channel subunit alpha Cav1.3)	2.28643	1.32955	-0.956289	2.76535e-05
												TRINITY_DN117573_c4_g2	LARGE2	LARGE xylosyl- and glucuronyltransferase 2 (EC 2.4.-.-) (Glycosyltransferase-like 1B) [Includes: Xylosyltransferase LARGE2 (EC 2.4.2.-); Beta-1,3-glucuronyltransferase LARGE2 (EC 2.4.1.-)]	1.09871	0.829245	-0.269397	0.137619
												TRINITY_DN117627_c2_g1	ARG1	Arginase-1 (EC 3.5.3.1) (Liver-type arginase) (Type I arginase)	0.565185	1.19294	0.627865	0.000365767
												TRINITY_DN117647_c1_g3	SYT2	Synaptotagmin-2 (Synaptotagmin II) (SytII)	1.57328	0.73474	-0.837907	0.0240338
												TRINITY_DN117661_c4_g1	OTOG	Otogelin	3.00675	2.09055	-0.914101	0.00391584
												TRINITY_DN117676_c2_g2	SLC7A2	Cationic amino acid transporter 2 (CAT-2) (CAT2) (Low affinity cationic amino acid transporter 2) (Solute carrier family 7 member 2)	1.29847	1.32437	0.0263604	0.988079
												TRINITY_DN117683_c3_g2	NDST4	Bifunctional heparan sulfate N-deacetylase/N-sulfotransferase 4 (EC 2.8.2.8) (Glucosaminyl N-deacetylase/N-sulfotransferase 4) (NDST-4) (N-heparan sulfate sulfotransferase 4) (N-HSST 4) [Includes: Heparan sulfate N-deacetylase 4 (EC 3.-.-.-); Heparan sulfate N-sulfotransferase 4 (EC 2.8.2.-)]	1.71069	0.331219	-1.37923	0.0157735
												TRINITY_DN117720_c7_g1	NOL4	Nucleolar protein 4	1.12328	0.64007	-0.482851	0.247335
												TRINITY_DN117735_c0_g2	SYNGAP1	Ras/Rap GTPase-activating protein SynGAP (Neuronal RasGAP) (Synaptic Ras GTPase-activating protein 1) (Synaptic Ras-GAP 1) (p135 SynGAP)	1.02907	0.155162	-0.873918	0.0232136
												TRINITY_DN117738_c3_g1	HMGXB4	HMG domain-containing protein 4 (HMG box-containing protein 4) (High mobility group protein 2-like 1) (Protein HMGBCG)	1.16504	0.485851	-0.679119	0.00223391
												TRINITY_DN117768_c6_g2	SLC26A4	Pendrin (Sodium-independent chloride/iodide transporter) (Solute carrier family 26 member 4)	2.55866	2.24037	-0.318027	0.0715207
												TRINITY_DN117768_c6_g3	SLC26A4	Pendrin (Sodium-independent chloride/iodide transporter) (Solute carrier family 26 member 4)	2.26708	1.93402	-0.332924	0.114615
												TRINITY_DN117832_c3_g1	PCDH15	Protocadherin-15	1.67254	0.477121	-1.19468	0.0423651
												TRINITY_DN117834_c1_g1	NFE2L1	Endoplasmic reticulum membrane sensor NFE2L1 (Nuclear factor erythroid 2-related factor 1) (NF-E2-related factor 1) (NFE2-related factor 1) (Nuclear factor, erythroid derived 2, like 1) [Cleaved into: Transcription factor NRF1]	1.09188	0.56246	-0.529322	0.02528
												TRINITY_DN117847_c1_g1	PRSS12	Neurotrypsin (EC 3.4.21.-) (Leydin) (Motopsin) (Serine protease 12)	1.03524	1.26028	0.225289	0.352468
												TRINITY_DN117847_c2_g1	PRSS12	Neurotrypsin (EC 3.4.21.-) (Serine protease 12)	0.904795	1.47917	0.574486	0.00145045
												TRINITY_DN117848_c3_g2	SYT6	Synaptotagmin-6 (Synaptotagmin VI) (SytVI)	1.20253	0.528746	-0.673555	0.0299114
												TRINITY_DN117855_c3_g3	CADM2	Cell adhesion molecule 2 (Immunoglobulin superfamily member 4D) (IgSF4D) (Nectin-like protein 3) (NECL-3) (Synaptic cell adhesion molecule 2) (SynCAM 2)	1.24336	0.294627	-0.948639	0.00967722
												TRINITY_DN117861_c0_g1	ARHGAP39	Rho GTPase-activating protein 39	1.11916	0.705917	-0.412746	0.390541
												TRINITY_DN117881_c2_g2	KLHL24	Kelch-like protein 24 (Kainate receptor-interacting protein for GluR6) (KRIP6) (Protein DRE1)	1.07611	0.673169	-0.40291	0.0827013
												TRINITY_DN117903_c2_g1	CCDC173	Coiled-coil domain-containing protein 173	1.6877	0.777535	-0.909707	0.0373345
												TRINITY_DN117914_c6_g3	XPO6	Exportin-6 (Exp6) (Ran-binding protein 20)	1.28061	0.486007	-0.794528	0.00128049
												TRINITY_DN117918_c3_g1	FBXL21	F-box/LRR-repeat protein 21 (F-box and leucine-rich repeat protein 21) (F-box and leucine-rich repeat protein 3B) (F-box/LRR-repeat protein 3B)	1.65129	1.15849	-0.492149	0.211258
												TRINITY_DN117950_c3_g1	OSBPL6	Oxysterol-binding protein-related protein 6 (ORP-6) (OSBP-related protein 6)	1.34613	0.533048	-0.812639	0.146715
												TRINITY_DN117973_c1_g1	CLSTN2	Calsyntenin-2 (Alcadein-gamma) (Alc-gamma)	1.28795	0.809984	-0.477508	0.193795
												TRINITY_DN117973_c1_g2	CLSTN1	Calsyntenin-1 (Alcadein-alpha) (Alc-alpha) [Cleaved into: Soluble Alc-alpha (SAlc-alpha); CTF1-alpha (C-terminal fragment 1-alpha)]	1.45735	1.25308	-0.203373	0.707584
												TRINITY_DN117980_c3_g1	MAP1B	Microtubule-associated protein 1B (MAP-1B) (Neuraxin) [Cleaved into: MAP1B heavy chain; MAP1 light chain LC1]	1.0866	0.324473	-0.762091	0.000483062
												TRINITY_DN117985_c3_g1	ADGRG2	Adhesion G-protein coupled receptor G2 (G-protein coupled receptor 64) (Mouse epididymis-specific protein 6) (Me6)	1.42311	1.28066	-0.142332	0.537359
												TRINITY_DN117994_c0_g4	ASXL3	Putative Polycomb group protein ASXL3 (Additional sex combs-like protein 3)	1.02178	0.0550292	-0.966867	0.00951659
												TRINITY_DN118055_c3_g1	TBC1D9	TBC1 domain family member 9 (TBC1 domain family member 9A)	1.02861	0.576951	-0.451567	0.0347023
												TRINITY_DN118055_c3_g3	TBC1D9	TBC1 domain family member 9 (TBC1 domain family member 9A)	1.138	0.795975	-0.341765	0.380278
												TRINITY_DN118062_c2_g1	GRIN2A	Glutamate receptor ionotropic, NMDA 2A (GluN2A) (N-methyl D-aspartate receptor subtype 2A) (NMDAR2A) (NR2A)	2.24558	1.56251	-0.678988	0.267111
												TRINITY_DN118093_c0_g2	USP53	Inactive ubiquitin carboxyl-terminal hydrolase 53	1.01856	0.105987	-0.912602	0.000245121
												TRINITY_DN118094_c1_g1	WNT4	Protein Wnt-4	3.0383	2.64964	-0.388125	0.0462413
												TRINITY_DN118108_c1_g1	FRMPD4	FERM and PDZ domain-containing protein 4 (PDZ domain-containing protein 10) (PSD-95-interacting regulator of spine morphogenesis) (Preso)	1.5604	0.741668	-0.817466	0.169257
												TRINITY_DN118114_c2_g1	OPCML	Opioid-binding protein/cell adhesion molecule homolog (Neurite inhibitor GP55-A) (OBCAM protein gamma isoform)	1.63921	1.31773	-0.321304	0.083981
												TRINITY_DN118124_c3_g3	ELOVL2	Elongation of very long chain fatty acids protein 2 (EC 2.3.1.199) (3-keto acyl-CoA synthase ELOVL2) (ELOVL fatty acid elongase 2) (ELOVL FA elongase 2) (Very long chain 3-ketoacyl-CoA synthase 2) (Very long chain 3-oxoacyl-CoA synthase 2)	2.40101	2.33941	-0.0613056	0.819604
												TRINITY_DN118220_c3_g1	GAL3ST1	Galactosylceramide sulfotransferase (GalCer sulfotransferase) (EC 2.8.2.11) (3'-phosphoadenosine-5'-phosphosulfate:GalCer sulfotransferase) (3'-phosphoadenylylsulfate:galactosylceramide 3'-sulfotransferase) (Cerebroside sulfotransferase)	2.7622	3.0981	0.336503	0.0547783
												TRINITY_DN118232_c6_g1	FAM57A	Protein FAM57A	1.14587	0.622428	-0.52333	0.0130753
												TRINITY_DN118261_c5_g1	MPEG1	Macrophage-expressed gene 1 protein (Macrophage gene 1 protein) (Mpg-1)	0.295592	1.07034	0.774847	3.00205e-05
												TRINITY_DN118267_c0_g1	CNTFR	Ciliary neurotrophic factor receptor subunit alpha (CNTF receptor subunit alpha) (CNTFR-alpha) (Growth-promoting activity receptor subunit alpha) (GPA receptor subunit alpha) (GPAR-alpha)	1.09947	0.841889	-0.257546	0.176381
												TRINITY_DN118282_c2_g1	NDRG2	Protein NDRG2 (N-myc downstream-regulated gene 2 protein)	0.670735	1.08504	0.414364	0.0829933
												TRINITY_DN118290_c5_g4	SOX10	Transcription factor SOX-10 (cSOX10)	1.50759	1.85995	0.352483	0.133945
												TRINITY_DN118311_c0_g1	ANKEF1	Ankyrin repeat and EF-hand domain-containing protein 1 (Ankyrin repeat domain-containing protein 5)	1.62947	0.544277	-1.08441	0.0829961
												TRINITY_DN118348_c3_g1	TMEM214-B	Transmembrane protein 214-B	1.00073	0.552173	-0.44853	0.0275567
												TRINITY_DN118351_c3_g2	PCBP3	Poly(rC)-binding protein 3 (Alpha-CP3) (PCBP3-overlapping transcript) (PCBP3-overlapping transcript 1)	1.57369	2.00065	0.427284	0.0242523
												TRINITY_DN118402_c2_g1	LY75	Lymphocyte antigen 75 (Ly-75) (C-type lectin domain family 13 member B) (DEC-205) (gp200-MR6) (CD antigen CD205)	1.54717	1.31912	-0.227433	0.692756
												TRINITY_DN118407_c8_g1	TNIK	Traf2 and NCK-interacting protein kinase (EC 2.7.11.1)	1.00291	0.563378	-0.439476	0.0919483
												TRINITY_DN118410_c2_g5	ATP6V0A1	V-type proton ATPase 116 kDa subunit a isoform 1 (V-ATPase 116 kDa isoform a1) (Vacuolar proton translocating ATPase 116 kDa subunit a isoform 1)	1.03265	0.81683	-0.215757	0.365019
												TRINITY_DN118420_c0_g1	SEZ6	Seizure protein 6 homolog (SEZ-6) (hSEZ-6)	1.51145	0.801607	-0.708955	0.103133
												TRINITY_DN118421_c3_g1	TMPRSS13	Transmembrane protease serine 13 (EC 3.4.21.-) (Membrane-type mosaic serine protease) (Mosaic serine protease)	3.96344	3.66135	-0.298922	0.279116
												TRINITY_DN118465_c0_g1	SEMA3B	Semaphorin-3B (Semaphorin-A) (Sema A)	1.39814	1.54418	0.146087	0.564732
												TRINITY_DN118495_c6_g1	SGK1	Serine/threonine-protein kinase Sgk1 (EC 2.7.11.1) (Serum/glucocorticoid-regulated kinase 1)	1.63154	1.71201	0.0806815	0.74796
												TRINITY_DN118514_c1_g2	NFIL3	Nuclear factor interleukin-3-regulated protein	1.5331	1.18828	-0.344327	0.298312
												TRINITY_DN118518_c1_g1	PKD1L1	Polycystic kidney disease protein 1-like 1	1.58762	0.98063	-0.606717	0.00594362
												TRINITY_DN118519_c3_g1	CACNA1D	Voltage-dependent L-type calcium channel subunit alpha-1D (Calcium channel, L type, alpha-1 polypeptide, isoform 2) (Voltage-gated calcium channel subunit alpha Cav1.3)	2.39548	1.58432	-0.809808	0.0118015
												TRINITY_DN118523_c3_g1	COL6A3	Collagen alpha-3(VI) chain	1.44418	1.52478	0.0811321	0.84218
												TRINITY_DN118530_c2_g3	CAPN2	Calpain-2 catalytic subunit (EC 3.4.22.53) (80 kDa M-calpain subunit) (CALP80) (Calcium-activated neutral proteinase 2) (CANP 2) (Calpain M-type) (Calpain-2 large subunit) (Millimolar-calpain) (M-calpain)	1.04672	0.235961	-0.810758	0.000267171
												TRINITY_DN118537_c5_g1	KIF26B	Kinesin-like protein KIF26B	1.32943	0.42171	-0.907518	0.00601353
												TRINITY_DN118543_c3_g2	PPEF2	Serine/threonine-protein phosphatase with EF-hands 2 (PPEF-2) (EC 3.1.3.16)	2.51072	0.784801	-1.72289	0.0123371
												TRINITY_DN118546_c1_g1	PROM1A	Prominin-1-A (Prominin-like protein 1)	1.03966	0.679374	-0.359938	0.334488
												TRINITY_DN118587_c5_g1	MCF2L	Guanine nucleotide exchange factor DBS (DBL's big sister) (MCF2-transforming sequence-like protein) (OST oncogene)	1.57799	0.868401	-0.709445	0.000313494
												TRINITY_DN118642_c2_g1	RADIL	Ras-associating and dilute domain-containing protein	1.31694	1.43211	0.115596	0.838505
												TRINITY_DN118642_c3_g2	RADIL	Ras-associating and dilute domain-containing protein	1.28448	1.28637	0.00217707	1
												TRINITY_DN118642_c3_g4	RASIP1	Ras-interacting protein 1 (Rain)	1.15358	1.34567	0.192482	0.656424
												TRINITY_DN118650_c1_g3	DISP1	Protein dispatched homolog 1	1.40498	0.562195	-0.842682	0.000195635
												TRINITY_DN118650_c2_g1	DISP1	Protein dispatched homolog 1	1.29617	0.616952	-0.67911	0.012879
												TRINITY_DN118650_c2_g2	DISP1	Protein dispatched homolog 1	1.1288	0.995602	-0.132783	0.793511
												TRINITY_DN118670_c1_g1	FREM2	FRAS1-related extracellular matrix protein 2 (ECM3 homolog)	2.00426	1.98676	-0.017307	0.971734
												TRINITY_DN118683_c1_g2	SOBP	Sine oculis-binding protein homolog (Jackson circler protein 1)	1.00485	0.0375546	-0.967343	0.00263779
												TRINITY_DN118687_c5_g1	FCHO1	F-BAR domain only protein 1	1.31485	0.76721	-0.547464	0.0119337
												TRINITY_DN118723_c4_g1	GLB1L2	Beta-galactosidase-1-like protein 2 (EC 3.2.1.-)	1.26095	1.1753	-0.0854719	0.80538
												TRINITY_DN118783_c3_g1	RANBP3	Ran-binding protein 3 (RanBP3)	1.09815	1.27098	0.172908	0.413845
												TRINITY_DN118795_c5_g3	BSN	Protein bassoon	1.87687	1.35419	-0.518838	0.5418
												TRINITY_DN118813_c3_g1	LRRC4C	Leucine-rich repeat-containing protein 4C (Netrin-G1 ligand) (NGL-1)	2.47383	0.532537	-1.93941	0.0166792
												TRINITY_DN118827_c2_g1	PCDH17	Protocadherin-17 (Protocadherin-68)	1.04594	0.912206	-0.133505	0.669329
												TRINITY_DN118837_c0_g1	HIVEP1	Zinc finger protein 40	1.2285	0.72147	-0.506574	0.208996
												TRINITY_DN118845_c6_g2	CNTN1	Contactin-1 (Neural cell recognition molecule F11)	1.06704	0.236024	-0.831003	0.000423573
												TRINITY_DN118847_c6_g1	LGR6	Leucine-rich repeat-containing G-protein coupled receptor 6	2.01159	1.27708	-0.734276	8.86791e-05
												TRINITY_DN118858_c5_g2	FBN2	Fibrillin-2 [Cleaved into: Fibrillin-2 C-terminal peptide]	4.3791	4.04925	-0.32855	0.472297
												TRINITY_DN118858_c5_g4	MUC4	Mucin-4	4.50219	4.14054	-0.360064	0.0375659
												TRINITY_DN118906_c2_g1	DNAH10	Dynein heavy chain 10, axonemal (Axonemal beta dynein heavy chain 10) (Ciliary dynein heavy chain 10)	4.01431	2.39044	-1.60592	0.0115083
												TRINITY_DN118908_c1_g3	PLLP	Plasmolipin (Plasma membrane proteolipid)	0.913517	1.20625	0.292817	0.182765
												TRINITY_DN118909_c5_g1	RHOBTB2	Rho-related BTB domain-containing protein 2 (Deleted in breast cancer 2 gene protein) (p83)	1.16382	0.677423	-0.48608	0.177171
												TRINITY_DN118924_c1_g1	FAM19A2	Protein FAM19A2 (Chemokine-like protein TAFA-2)	1.81975	0.783612	-1.03492	0.0475204
												TRINITY_DN118952_c1_g2	RASAL2	Ras GTPase-activating protein nGAP (RAS protein activator-like 2)	2.14423	1.85405	-0.289643	0.589794
												TRINITY_DN118961_c5_g3	COL6A1	Collagen alpha-1(VI) chain	1.33388	1.73275	0.39921	0.127731
												TRINITY_DN118961_c5_g4	COL6A1	Collagen alpha-1(VI) chain	1.28269	1.56712	0.284643	0.346687
												TRINITY_DN118971_c6_g2	NA	NA	0.513842	1.04262	0.528958	0.0804095
												TRINITY_DN118978_c4_g1	ACVR2A	Activin receptor type-2A (EC 2.7.11.30) (Activin receptor type IIA) (ACTR-IIA) (ACTRIIA)	1.46907	1.59367	0.124761	0.602287
												TRINITY_DN118997_c5_g2	CLDN19	Claudin-19	3.14356	3.60593	0.463165	0.00846712
												TRINITY_DN118999_c4_g1	KIAA0556	Protein KIAA0556	1.06374	0.525325	-0.538341	0.00899693
												TRINITY_DN119004_c0_g1	LEXM	hypothetical protein	1.97163	1.83758	-0.129724	0.92365
												TRINITY_DN119004_c1_g2	DHCR24	Delta(24)-sterol reductase (EC 1.3.1.72) (24-dehydrocholesterol reductase) (3-beta-hydroxysterol Delta-24-reductase)	2.13689	2.00793	-0.128388	0.636434
												TRINITY_DN119015_c3_g1	ATP10B	Probable phospholipid-transporting ATPase VB (EC 7.6.2.1) (ATPase class V type 10B) (P4-ATPase flippase complex alpha subunit ATP10B)	0.998495	1.34485	0.346531	0.1506
												TRINITY_DN119023_c1_g1	TFAP2B	Transcription factor AP-2-beta (AP2-beta) (Activating enhancer-binding protein 2-beta)	2.44579	2.08952	-0.356208	0.112062
												TRINITY_DN119028_c1_g2	MAP3K19	Mitogen-activated protein kinase kinase kinase 19 (EC 2.7.11.1) (Regulated in COPD, protein kinase) (SPS1/STE20-related protein kinase YSK4)	2.10002	1.80386	-0.290963	0.750216
												TRINITY_DN119089_c5_g1	GTF2H4	General transcription factor IIH subunit 4 (Basic transcription factor 2 52 kDa subunit) (BTF2 p52) (General transcription factor IIH polypeptide 4) (TFIIH basal transcription factor complex p52 subunit)	1.1828	0.760106	-0.422574	0.254602
												TRINITY_DN119106_c0_g1	CHST1	Carbohydrate sulfotransferase 1 (EC 2.8.2.21) (Keratan sulfate Gal-6 sulfotransferase) (KS6ST) (KSGal6ST) (KSST)	2.18416	0.959396	-1.2226	0.0263635
												TRINITY_DN119176_c0_g2	LCK	Proto-oncogene tyrosine-protein kinase LCK (EC 2.7.10.2) (Protein-tyrosine kinase C-TKL) (p56tk1)	1.50859	2.3003	0.794665	0.0997068
												TRINITY_DN119208_c0_g3	PIK3R6	Phosphoinositide 3-kinase regulatory subunit 6 (Phosphoinositide 3-kinase gamma adapter protein of 87 kDa) (p84 PI3K adapter protein) (p84 PIKAP) (p87 PI3K adapter protein) (p87PIKAP)	0.514959	1.26185	0.747012	0.000705032
												TRINITY_DN119220_c0_g1	ZRANB3	DNA annealing helicase and endonuclease ZRANB3 (Annealing helicase 2) (AH2) (Zinc finger Ran-binding domain-containing protein 3) [Includes: DNA annealing helicase ZRANB3 (EC 3.6.4.-); Endonuclease ZRANB3 (EC 3.1.-.-)]	1.52409	1.35317	-0.169984	0.800921
												TRINITY_DN119228_c2_g1	ATP8A1	Phospholipid-transporting ATPase IA (EC 7.6.2.1) (ATPase class I type 8A member 1) (Chromaffin granule ATPase II) (P4-ATPase flippase complex alpha subunit ATP8A1)	1.20466	0.725181	-0.479391	0.0408868
												TRINITY_DN119245_c3_g1	KIAA1211L	Uncharacterized protein KIAA1211-like	1.83585	1.974	0.139009	0.898658
												TRINITY_DN119248_c4_g1	RIMS1	Regulating synaptic membrane exocytosis protein 1 (Rab-3-interacting molecule 1) (RIM 1) (Rab-3-interacting protein 2)	1.4704	0.494847	-0.97537	0.00416339
												TRINITY_DN119260_c3_g2	PROM1	Prominin-1	1.22003	0.908887	-0.311096	0.0854682
												TRINITY_DN119275_c2_g1	TLE1	Transducin-like enhancer protein 1 (E(Sp1) homolog) (Enhancer of split groucho-like protein 1) (ESG1)	1.50899	0.981082	-0.527734	0.0101321
												TRINITY_DN119275_c2_g10	TLE4	Transducin-like enhancer protein 4 (Enhancer of split groucho-like protein 2) (ESG2) (xESG2) (Grg-4) (XGrg-4) (Groucho-related protein 4)	1.47198	0.68797	-0.783923	0.002418
												TRINITY_DN119275_c2_g2	TLE1	Transducin-like enhancer protein 1 (E(Sp1) homolog) (Enhancer of split groucho-like protein 1) (ESG1)	2.07266	1.67253	-0.399578	0.622435
												TRINITY_DN119275_c2_g8	TLE4	Transducin-like enhancer protein 3-B (Protein groucho-1)	1.45327	0.915586	-0.537625	0.0542959
												TRINITY_DN119276_c2_g2	ATP6AP1	V-type proton ATPase subunit S1	2.18715	2.3107	0.123976	0.654589
												TRINITY_DN119284_c5_g1	KIF1A	Kinesin-like protein KIF1A (Axonal transporter of synaptic vesicles)	1.83209	0.858851	-0.972987	5.67232e-06
												TRINITY_DN119291_c5_g1	PLCH1	1-phosphatidylinositol 4,5-bisphosphate phosphodiesterase eta-1 (EC 3.1.4.11) (Phosphoinositide phospholipase C-eta-1) (Phospholipase C-eta-1) (PLC-eta-1) (Phospholipase C-like protein 3) (PLC-L3)	2.53544	1.9292	-0.604728	0.043979
												TRINITY_DN119301_c0_g2	VSTM2L	V-set and transmembrane domain-containing protein 2-like protein	1.14404	0.201498	-0.942535	0.000781331
												TRINITY_DN119314_c4_g2	MCF2L	Guanine nucleotide exchange factor DBS (DBL's big sister) (MCF2-transforming sequence-like protein)	1.44082	1.17122	-0.269403	0.474497
												TRINITY_DN119317_c4_g1	SGSM1	Small G protein signaling modulator 1 (RUN and TBC1 domain-containing protein 2)	1.17975	0.337383	-0.842248	0.00817395
												TRINITY_DN119344_c2_g1	NA	NA	1.67146	0.50194	-1.16879	0.0407047
												TRINITY_DN119350_c3_g1	NFASC	Neurofascin	1.86771	1.68051	-0.186474	0.660133
												TRINITY_DN119370_c6_g1	NAV2	Neuron navigator 2 (EC 3.6.4.12) (Helicase APC down-regulated 1) (Pore membrane and/or filament-interacting-like protein 2) (Retinoic acid inducible in neuroblastoma 1) (Steerin-2) (Unc-53 homolog 2) (unc53H2)	1.34714	0.892924	-0.45407	0.0530524
												TRINITY_DN119370_c6_g2	NAV2	Neuron navigator 2 (EC 3.6.4.12) (Helicase APC down-regulated 1) (Pore membrane and/or filament-interacting-like protein 2) (Retinoic acid inducible in neuroblastoma 1) (Steerin-2) (Unc-53 homolog 2) (unc53H2)	1.55725	1.32458	-0.232416	0.283608
												TRINITY_DN119374_c8_g2	KIF19	Kinesin-like protein KIF19	0.896007	1.05743	0.161545	0.526306
												TRINITY_DN119427_c0_g1	POL	Retrovirus-related Pol polyprotein from transposon 17.6 [Includes: Protease (EC 3.4.23.-); Reverse transcriptase (EC 2.7.7.49); Endonuclease]	1.13594	0.507426	-0.628481	0.0394231
												TRINITY_DN119436_c5_g1	LAMB1	Laminin subunit beta-1	1.78302	1.41568	-0.366429	0.304692
												TRINITY_DN119436_c5_g2	LAMB1	Laminin subunit beta-1	1.23397	1.17919	-0.0542293	0.952345
												TRINITY_DN119454_c1_g1	PKP2	Plakophilin-2	1.44864	1.20222	-0.246075	0.381187
												TRINITY_DN119462_c1_g1	NA	Ester hydrolase C11orf54-like	2.91666	0.735941	-2.17506	0.0311285
												TRINITY_DN119466_c5_g1	KCNA5	Potassium voltage-gated channel subfamily A member 5 (Voltage-gated potassium channel subunit Kv1.5)	3.65753	3.03158	-0.622857	0.0275052
												TRINITY_DN119474_c3_g1	TFCP2L1	Transcription factor CP2-like protein 1	1.70072	1.87602	0.175397	0.548941
												TRINITY_DN119486_c7_g1	SLIT2	Slit homolog 2 protein (Slit-2) (Fragment)	1.36315	1.10006	-0.262907	0.313818
												TRINITY_DN119500_c3_g3	SBSPON	Somatomedin-B and thrombospondin type-1 domain-containing protein (RPE-spondin)	2.06277	1.8039	-0.257682	0.539217
												TRINITY_DN119503_c9_g1	COL14A1	Collagen alpha-1(XIV) chain (Undulin)	1.44598	1.73941	0.293605	0.293855
												TRINITY_DN119503_c9_g2	COL14A1	Collagen alpha-1(XIV) chain (Undulin)	1.27517	1.72042	0.445294	0.174517
												TRINITY_DN119518_c1_g1	CRMP1	Dihydropyrimidinase-related protein 1	2.62284	0.496824	-2.12432	0.0112214
												TRINITY_DN119524_c1_g6	CHD7	Chromodomain-helicase-DNA-binding protein 7 (CHD-7) (EC 3.6.4.12) (ATP-dependent helicase CHD7)	1.03435	0.476783	-0.55746	0.0174432
												TRINITY_DN119531_c2_g1	PKD2L1	Polycystic kidney disease 2-like 1 protein (Polycystin-2 homolog) (Polycystin-2L1) (Polycystin-L) (Polycystin-L1)	3.0235	2.07025	-0.952397	2.68436e-05
												TRINITY_DN119531_c2_g2	PKD2L1	Polycystic kidney disease 2-like 1 protein (Polycystin-2 homolog)	4.34618	3.10558	-1.23776	0.196151
												TRINITY_DN119531_c2_g4	PKD2L1	Polycystic kidney disease 2-like 1 protein (Polycystin-2 homolog) (Polycystin-2L1) (Polycystin-L) (Polycystin-L1)	2.1712	1.45107	-0.7198	0.00331341
												TRINITY_DN119602_c2_g1	AKAP9	A-kinase anchor protein 9 (AKAP-9) (A-kinase anchor protein 350 kDa) (AKAP 350) (hgAKAP 350) (A-kinase anchor protein 450 kDa) (AKAP 450) (AKAP 120-like protein) (Centrosome- and Golgi-localized PKN-associated protein) (CG-NAP) (Protein hyperion) (Protein kinase A-anchoring protein 9) (PRKA9) (Protein yotiao)	1.07981	0.427383	-0.65236	0.00134728
												TRINITY_DN119620_c2_g1	KDM3A	Lysine-specific demethylase 3A (EC 1.14.11.-) (JmjC domain-containing histone demethylation protein 2A) (Jumonji domain-containing protein 1A)	1.27125	1.19262	-0.0778465	0.933611
												TRINITY_DN119635_c1_g1	LRRTM4	Leucine-rich repeat transmembrane neuronal protein 4	2.03577	1.89497	-0.13663	0.866392
												TRINITY_DN119641_c4_g1	FREM2	FRAS1-related extracellular matrix protein 2 (ECM3 homolog)	2.10075	1.92056	-0.179918	0.351168
												TRINITY_DN119660_c7_g1	NRCAM	Neuronal cell adhesion molecule (Nr-CAM) (Neuronal surface protein Bravo) (gBravo) (NgCAM-related cell adhesion molecule) (Ng-CAM-related)	2.3539	1.93985	-0.413566	0.106973
												TRINITY_DN119677_c4_g1	OTOF	Otoferlin (Fer-1-like protein 2)	4.63981	3.73069	-0.908592	6.27182e-07
												TRINITY_DN119722_c1_g1	EMC3	ER membrane protein complex subunit 3 (Protein pob) (Transmembrane protein 111)	1.20145	0.332177	-0.869164	0.00987608
												TRINITY_DN119748_c6_g2	EP300	Histone acetyltransferase p300 (p300 HAT) (EC 2.3.1.48) (E1A-associated protein p300) (Histone butyryltransferase p300) (EC 2.3.1.-) (Histone crotonyltransferase p300) (EC 2.3.1.-) (Protein propionyltransferase p300) (EC 2.3.1.-)	1.14152	0.186842	-0.954682	0.00193814
												TRINITY_DN119757_c2_g1	NACA4P	Putative nascent polypeptide-associated complex subunit alpha-like protein (Alpha-NAC pseudogene 1) (NAC-alpha pseudogene 1) (NACA family member 4, pseudogene)	1.68802	1.158	-0.529824	0.0480559
												TRINITY_DN119757_c3_g2	NOTCH1	Neurogenic locus notch homolog protein 1 (Notch 1) (xOTCH) [Cleaved into: Notch 1 extracellular truncation (NEXT); Notch 1 intracellular domain (NICD)]	1.25024	0.459361	-0.790848	2.37076e-05
												TRINITY_DN119757_c5_g1	NACA	Nascent polypeptide-associated complex subunit alpha	1.15614	1.5414	0.385553	0.0551517
												TRINITY_DN119757_c5_g2	NACA	Nascent polypeptide-associated complex subunit alpha	1.79284	1.37976	-0.412682	0.104326
												TRINITY_DN119781_c1_g2	AKAP9	A-kinase anchor protein 9	1.09956	0.338887	-0.760599	0.0338665
												TRINITY_DN119783_c3_g1	TFDP2	Transcription factor Dp-2 (E2F dimerization partner 2)	1.39551	0.94839	-0.446983	0.0599749
												TRINITY_DN119783_c4_g1	GPR160	putative G-protein coupled receptor 160	0.785773	1.04335	0.257769	0.368981
												TRINITY_DN119788_c2_g1	LAMA1	Laminin subunit alpha-1 (Laminin A chain) (Laminin-1 subunit alpha) (Laminin-3 subunit alpha) (S-laminin subunit alpha) (S-LAM alpha)	1.24653	0.981503	-0.264799	0.275701
												TRINITY_DN119788_c3_g2	LAMA1	Laminin subunit alpha-1 (Laminin A chain) (Laminin-1 subunit alpha) (Laminin-3 subunit alpha) (S-laminin subunit alpha) (S-LAM alpha)	1.4978	0.890677	-0.607001	0.00783183
												TRINITY_DN119788_c4_g1	LAMA1	Laminin subunit alpha-1 (Laminin A chain) (Laminin-1 subunit alpha) (Laminin-3 subunit alpha) (S-laminin subunit alpha) (S-LAM alpha)	1.56347	0.948737	-0.614538	0.00165452
												TRINITY_DN119788_c4_g2	LAMA1	Laminin subunit alpha-1 (Laminin A chain) (Laminin-1 subunit alpha) (Laminin-3 subunit alpha) (S-laminin subunit alpha) (S-LAM alpha)	1.21431	1.14405	-0.0700847	0.884391
												TRINITY_DN119791_c1_g1	MEGF6	Multiple epidermal growth factor-like domains protein 6 (Multiple EGF-like domains protein 6) (Epidermal growth factor-like protein 3) (EGF-like protein 3)	1.91894	1.62589	-0.292594	0.216644
												TRINITY_DN119795_c4_g1	ARHGEF4	Rho guanine nucleotide exchange factor 4 (APC-stimulated guanine nucleotide exchange factor) (Asef)	1.34651	1.43612	0.0898043	0.799757
												TRINITY_DN119795_c4_g2	ARHGEF4	Rho guanine nucleotide exchange factor 4 (APC-stimulated guanine nucleotide exchange factor 1) (Asef) (Asef1)	1.64545	1.48557	-0.159606	0.585637
												TRINITY_DN119796_c4_g1	LAMA5	Laminin subunit alpha-5 (Laminin-10 subunit alpha) (Laminin-11 subunit alpha) (Laminin-15 subunit alpha)	1.27023	0.838369	-0.431694	0.0452112
												TRINITY_DN119801_c1_g1	IFITM5	Interferon-induced transmembrane protein 5	1.18306	1.86315	0.680107	6.43767e-06
												TRINITY_DN119811_c2_g1	FNDC7	Fibronectin type III domain-containing protein 7	5.07834	4.55446	-0.521866	0.00578741
												TRINITY_DN119811_c3_g1	FNDC7	Fibronectin type III domain-containing protein 7	4.79305	4.62594	-0.165676	0.448789
												TRINITY_DN119817_c3_g2	EML2	Echinoderm microtubule-associated protein-like 2 (EMAP-2) (HuEMAP-2)	1.11576	0.682228	-0.433508	0.047973
												TRINITY_DN119818_c5_g1	CALML4	Calmodulin-like protein 4	1.92048	2.10496	0.185091	0.567169
												TRINITY_DN119824_c6_g1	MYH16	Myosin-16 (Myosin heavy chain 16)	1.38323	1.16922	-0.213942	0.240716
												TRINITY_DN119843_c5_g1	CELSR2	Cadherin EGF LAG seven-pass G-type receptor 2 (Cadherin family member 10) (Epidermal growth factor-like protein 2) (EGF-like protein 2) (Flamingo homolog 3) (Multiple epidermal growth factor-like domains protein 3) (Multiple EGF-like domains protein 3)	1.67026	1.18618	-0.483627	0.0447537
												TRINITY_DN119848_c6_g1	FAM53A	Protein FAM53A (Dorsal neural-tube nuclear protein)	1.64136	0.771109	-0.870104	1.07334e-05
												TRINITY_DN119849_c3_g3	ZNF469	Zinc finger protein 469	1.12538	0.222232	-0.903132	0.00555525
												TRINITY_DN119853_c6_g1	CSMD1	CUB and sushi domain-containing protein 1 (CUB and sushi multiple domains protein 1)	2.0573	1.33319	-0.721785	0.147372
												TRINITY_DN119856_c1_g3	BCLAF1	Bcl-2-associated transcription factor 1 (Btf)	1.17269	1.0513	-0.121292	0.836143
												TRINITY_DN119891_c0_g1	RBM47	RNA-binding protein 47 (RNA-binding motif protein 47)	1.11594	0.830943	-0.284842	0.554323
												TRINITY_DN119902_c5_g1	AATK	Serine/threonine-protein kinase LMTK1	1.33619	2.00599	0.669911	0.000479099
												TRINITY_DN119918_c7_g1	COL28A1	Collagen alpha-1(XXVIII) chain	1.40944	1.6622	0.25282	0.154318
												TRINITY_DN119918_c7_g3	SLC7A14	Probable cationic amino acid transporter (Solute carrier family 7 member 14)	2.34163	1.65386	-0.687047	0.00236261
												TRINITY_DN119926_c2_g1	FAT3	Protocadherin Fat 3 (FAT tumor suppressor homolog 3)	1.04242	0.270865	-0.771486	0.0150192
												TRINITY_DN119941_c6_g1	MSMO1	Methylsterol monooxygenase 1 (EC 1.14.18.9) (C-4 methylsterol oxidase)	1.42124	1.73684	0.316273	0.239769
												TRINITY_DN119958_c2_g1	DST	Dystonin (230 kDa bullous pemphigoid antigen) (230/240 kDa bullous pemphigoid antigen) (Bullous pemphigoid antigen 1) (BPA) (Bullous pemphigoid antigen) (Dystonia musculorum protein) (Hemidesmosomal plaque protein)	1.19352	1.60144	0.408049	0.250919
												TRINITY_DN119975_c2_g5	NA	Transmembrane protein KIAA1109 homolog	1.69625	1.07547	-0.620236	0.188688
												TRINITY_DN137508_c0_g1	FUT4	Alpha-(1,3)-fucosyltransferase 4 (EC 2.4.1.-) (Fucosyltransferase 4) (Fucosyltransferase IV) (Fuc-TIV) (FucT-IV) (Galactoside 3-L-fucosyltransferase)	6.1105	3.82264	-2.11441	0.0946807
												TRINITY_DN179467_c0_g1	CYP11B	Cytochrome P450 11B, mitochondrial (CYPXIB) (Cytochrome P450C11) (P-450(11 beta,aldo)) (Steroid 11-beta-hydroxylase) (EC 1.14.15.4)	5.96212	5.12548e-15	-6.0205	0.0101993
												TRINITY_DN182542_c0_g1	INS	Insulin [Cleaved into: Insulin B chain; Insulin A chain]	6.17527	5.82466	-0.165294	0.984407
												TRINITY_DN189358_c0_g1	PIK3AP1	Phosphoinositide 3-kinase adapter protein 1 (B-cell adapter for phosphoinositide 3-kinase) (B-cell phosphoinositide 3-kinase adapter protein 1)	7.17589	6.16038	-0.829763	0.319539
												TRINITY_DN58962_c0_g1	SYCP3	Synaptonemal complex protein 3 (SCP-3) (Meiotic chromosome core protein) (Synaptonemal complex protein COR1)	1.90606	2.61995	0.724239	0.444217
												TRINITY_DN59767_c0_g1	SLCO4C1	Solute carrier organic anion transporter family member 4C1 (Solute carrier family 21 member 20)	2.4279	3.19646	0.783045	0.380278
												TRINITY_DN60689_c0_g1	BHLHE41	Class E basic helix-loop-helix protein 41 (bHLHe41) (Class B basic helix-loop-helix protein 3) (bHLHb3) (Differentially expressed in chondrocytes protein 2) (hDEC2) (Enhancer-of-split and hairy-related protein 1) (SHARP-1)	1.86487	1.29999	-0.564249	0.295484
												TRINITY_DN62208_c0_g1	LATS1	Serine/threonine-protein kinase LATS1 (EC 2.7.11.1) (Large tumor suppressor homolog 1) (WARTS protein kinase)	2.44333	1.91313	-0.527822	0.475132
												TRINITY_DN63126_c0_g1	NA	NA	1.16039	0.578082	-0.582178	0.0447577
												TRINITY_DN64441_c0_g1	NA	Trypsin-3	3.26976	4.66861	1.41731	0.0155522
												TRINITY_DN65210_c0_g1	AHL13	AT-hook motif nuclear-localized protein 13	0.47695	1.47458	0.998012	0.000483318
												TRINITY_DN66160_c0_g1	TRRAP	Transformation/transcription domain-associated protein (350/400 kDa PCAF-associated factor) (PAF350/400) (STAF40) (Tra1 homolog)	1.16668	0.430915	-0.735635	0.0852859
												TRINITY_DN66513_c0_g2	USP6NL	USP6 N-terminal-like protein (Related to the N-terminus of tre) (RN-tre)	1.40045	1.00164	-0.398455	0.246706
												TRINITY_DN67018_c0_g1	HELT	Hairy and enhancer of split-related protein HELT (HES/HEY-like transcription factor)	3.34378	0.788354	-2.54687	0.027874
												TRINITY_DN67046_c0_g1	CLDN8	Claudin-8	1.161	1.11591	-0.0444493	1
												TRINITY_DN67453_c1_g1	SHROOM2	Protein Shroom2 (Apical-like protein) (Protein APXL)	0.841467	1.29778	0.456568	0.35535
												TRINITY_DN67714_c0_g1	AMBRA1	Activating molecule in BECN1-regulated autophagy protein 1	1.3535	0.779646	-0.573341	0.197162
												TRINITY_DN67869_c0_g1	FP1	Adhesive plaque matrix protein	3.36801	4.28036	0.917425	0.17836
												TRINITY_DN68120_c0_g1	COL14A1	Collagen alpha-1(XIV) chain (Undulin)	1.42149	1.54972	0.128417	0.80514
												TRINITY_DN68271_c0_g1	RELN	Reelin (EC 3.4.21.-)	5.59999	4.95765	-0.45979	0.766783
												TRINITY_DN68779_c1_g1	NBEAL1	Neurobeachin-like protein 1 (Amyotrophic lateral sclerosis 2 chromosomal region candidate gene 16 protein) (Amyotrophic lateral sclerosis 2 chromosomal region candidate gene 17 protein)	1.60604	1.13182	-0.473762	0.42594
												TRINITY_DN69157_c0_g1	POLR3A	DNA-directed RNA polymerase III subunit RPC1 (RNA polymerase III subunit C1) (EC 2.7.7.6) (DNA-directed RNA polymerase III largest subunit) (DNA-directed RNA polymerase III subunit A) (RNA polymerase III 155 kDa subunit) (RPC155) (RNA polymerase III subunit C160)	2.39122	1.3748	-1.01407	0.161969
												TRINITY_DN69600_c0_g1	GPX3	Glutathione peroxidase 3 (GPx-3) (GSHPx-3) (EC 1.11.1.9) (Extracellular glutathione peroxidase) (Plasma glutathione peroxidase) (GPx-P) (GSHPx-P)	1.6914	2.08059	0.39074	0.338408
												TRINITY_DN70009_c0_g1	TPR	Nucleoprotein TPR (Megator) (NPC-associated intranuclear protein) (Translocated promoter region protein)	1.33302	0.640358	-0.692585	0.0592112
												TRINITY_DN70014_c0_g1	VIRMA	Protein virilizer homolog	1.35284	0.381529	-0.971265	0.00927333
												TRINITY_DN70292_c0_g1	JAG1B	Protein jagged-1b (Jagged1b) (Jagged3)	0.680982	1.01637	0.33556	0.303667
												TRINITY_DN70301_c0_g1	COL14A1	Collagen alpha-1(XIV) chain (Undulin)	1.29825	1.16995	-0.128228	0.867738
												TRINITY_DN70560_c0_g1	MYH16	Myosin-16 (Myosin heavy chain 16)	1.71229	1.43003	-0.282067	0.41599
												TRINITY_DN70715_c0_g1	LAMA1	Laminin subunit alpha-1 (Laminin A chain) (Laminin-1 subunit alpha) (Laminin-3 subunit alpha) (S-laminin subunit alpha) (S-LAM alpha)	1.42432	0.801731	-0.622469	0.100672
												TRINITY_DN70970_c0_g1	SYNE1	Nesprin-1 (Enaptin) (KASH domain-containing protein 1) (KASH1) (Myocyte nuclear envelope protein 1) (Myne-1) (Nuclear envelope spectrin repeat protein 1) (Synaptic nuclear envelope protein 1) (Syne-1)	6.87412	5.12548e-15	-6.93294	0.0120336
												TRINITY_DN71209_c0_g1	RGR	RPE-retinal G protein-coupled receptor	3.02052	2.2751	-0.732445	0.393638
												TRINITY_DN71369_c0_g1	ATR	Serine/threonine-protein kinase ATR (EC 2.7.11.1) (Ataxia telangiectasia and Rad3-related protein) (FRAP-related protein 1)	1.25541	0.308926	-0.946409	0.0623954
												TRINITY_DN71578_c0_g1	LYST	Lysosomal-trafficking regulator	1.51583	1.08765	-0.427283	0.553211
												TRINITY_DN71591_c0_g1	DST	Dystonin (230 kDa bullous pemphigoid antigen) (230/240 kDa bullous pemphigoid antigen) (Bullous pemphigoid antigen 1) (BPA) (Bullous pemphigoid antigen) (Dystonia musculorum protein) (Hemidesmosomal plaque protein)	1.07986	1.05476	-0.0249515	0.967684
												TRINITY_DN72015_c0_g1	TBC1D4	TBC1 domain family member 4 (Akt substrate of 160 kDa) (AS160)	3.24367	4.10105	0.864214	0.0301454
												TRINITY_DN72020_c0_g1	NUP153	Nuclear pore complex protein Nup153 (153 kDa nucleoporin) (Nucleoporin Nup153)	1.20944	0.643306	-0.566059	0.240724
												TRINITY_DN72035_c0_g1	LAMA1	Laminin subunit alpha-1 (Laminin A chain) (Laminin-1 subunit alpha) (Laminin-3 subunit alpha) (S-laminin subunit alpha) (S-LAM alpha)	1.41253	0.591215	-0.820992	0.137781
												TRINITY_DN72087_c0_g1	XPOT	Exportin-T (Exportin(tRNA)) (tRNA exportin)	1.17431	0.278184	-0.896113	0.0001056
												TRINITY_DN72269_c0_g1	BIRC6	Baculoviral IAP repeat-containing protein 6 (EC 2.3.2.27) (BIR repeat-containing ubiquitin-conjugating enzyme) (BRUCE) (RING-type E3 ubiquitin transferase BIRC6) (Ubiquitin-conjugating BIR domain enzyme apollon) (APOLLON)	1.20427	0.721051	-0.483013	0.373891
												TRINITY_DN72362_c0_g2	DST	Dystonin (230 kDa bullous pemphigoid antigen) (230/240 kDa bullous pemphigoid antigen) (Bullous pemphigoid antigen 1) (BPA) (Bullous pemphigoid antigen) (Dystonia musculorum protein) (Hemidesmosomal plaque protein)	1.25235	1.24586	-0.00634676	1
												TRINITY_DN72510_c0_g1	ESYT1	Extended synaptotagmin-1 (E-Syt1)	2.01836	0.340727	-1.6774	0.0260737
												TRINITY_DN72596_c0_g1	SOBP	Sine oculis-binding protein homolog (Jackson circler protein 1)	2.08214	0.679948	-1.40152	0.0301454
												TRINITY_DN72658_c0_g1	SMCR8A	Guanine nucleotide exchange protein smcr8a (Smith-Magenis syndrome chromosomal region candidate gene 8 protein homolog A)	7.88542	5.85335	-1.84728	0.0232328
												TRINITY_DN73037_c0_g1	SHISA6	Protein shisa-6	6.1501	4.43353	-1.5376	0.190687
												TRINITY_DN73448_c0_g1	ARFGEF3	Brefeldin A-inhibited guanine nucleotide-exchange protein 3 (ARFGEF family member 3)	5.50637	4.34784	-0.979835	0.351721
												TRINITY_DN73636_c1_g1	CHD7	Chromodomain-helicase-DNA-binding protein 7 (CHD-7) (EC 3.6.4.12) (ATP-dependent helicase CHD7)	1.27197	0.23318	-1.03877	0.0142972
												TRINITY_DN73978_c1_g2	COL14A1	Collagen alpha-1(XIV) chain (Undulin)	1.92235	1.68566	-0.23652	0.321297
												TRINITY_DN74335_c0_g1	MYH16	Putative uncharacterized protein MYH16 (Myosin heavy chain 16 pseudogene) (myosin heavy polypeptide 5)	1.99185	1.33487	-0.656846	0.00210081
												TRINITY_DN74592_c0_g1	SPATA17	Spermatogenesis-associated protein 17	2.27916	0.577563	-1.7002	0.0118306
												TRINITY_DN74896_c0_g1	MADD	MAP kinase-activating death domain protein (Rab3 GDP/GTP exchange factor)	6.55359	5.49943	-0.869939	0.662848
												TRINITY_DN74903_c0_g1	PDE5A	cGMP-specific 3',5'-cyclic phosphodiesterase (EC 3.1.4.35) (cGMP-binding cGMP-specific phosphodiesterase) (CGB-PDE)	1.88662	1.62347	-0.261805	0.770963
												TRINITY_DN74904_c0_g1	LAMA1	Laminin subunit alpha-1 (Laminin A chain) (Laminin-1 subunit alpha) (Laminin-3 subunit alpha) (S-laminin subunit alpha) (S-LAM alpha)	2.18821	0.734092	-1.45354	0.0640887
												TRINITY_DN75157_c0_g1	WDR63	WD repeat-containing protein 63	3.88228	3.35378	-0.501457	0.55174
												TRINITY_DN75179_c0_g1	SIRT3	NAD-dependent protein deacetylase sirtuin-3, mitochondrial	5.77894	4.02089	-1.58244	0.141661
												TRINITY_DN75193_c0_g1	CEP19	Centrosomal protein of 19 kDa (Cep19)	1.245	1.35457	0.110332	0.865255
												TRINITY_DN75445_c0_g1	TMEM131L	Transmembrane protein 131-like	1.4419	0.524219	-0.917607	0.00736436
												TRINITY_DN75497_c0_g1	LAMA1	Laminin subunit alpha-1 (Laminin A chain) (Laminin-1 subunit alpha) (Laminin-3 subunit alpha) (S-laminin subunit alpha) (S-LAM alpha)	2.40129	2.87504	0.475344	0.430927
												TRINITY_DN75775_c0_g1	LAMA1	Laminin subunit alpha-1 (Laminin A chain) (Laminin-1 subunit alpha) (Laminin-3 subunit alpha) (S-laminin subunit alpha) (S-LAM alpha)	1.674	0.968032	-0.705852	0.0161562
												TRINITY_DN76383_c1_g1	PLCH1	1-phosphatidylinositol 4,5-bisphosphate phosphodiesterase eta-1 (EC 3.1.4.11) (Phosphoinositide phospholipase C-eta-1) (Phospholipase C-eta-1) (PLC-eta-1) (Phospholipase C-like protein 3) (PLC-L3)	2.56065	1.50821	-1.04911	0.269733
												TRINITY_DN76397_c0_g1	ATP8A1	Phospholipid-transporting ATPase IA (EC 7.6.2.1) (ATPase class I type 8A member 1) (Chromaffin granule ATPase II) (P4-ATPase flippase complex alpha subunit ATP8A1)	2.0425	2.55743	0.517732	0.604905
												TRINITY_DN76407_c1_g1	MCF2L	Guanine nucleotide exchange factor DBS (DBL's big sister) (MCF2-transforming sequence-like protein) (OST oncogene)	1.50253	0.780387	-0.721869	0.169478
												TRINITY_DN76462_c0_g1	LYST	Lysosomal-trafficking regulator	1.89827	1.16548	-0.730629	0.307044
												TRINITY_DN76497_c0_g1	COL14A1	Collagen alpha-1(XIV) chain (Undulin)	1.47776	1.52071	0.043077	0.912996
												TRINITY_DN76597_c0_g1	XPO5	Exportin-5 (Exp5) (Ran-binding protein 21)	1.04408	1.15678	0.113015	0.803016
												TRINITY_DN76681_c0_g1	SULF1	Extracellular sulfatase Sulf-1 (qSulf1) (EC 3.1.6.-)	1.24752	1.43727	0.190164	0.664944
												TRINITY_DN76847_c0_g2	ANKRD28	Serine/threonine-protein phosphatase 6 regulatory ankyrin repeat subunit A (PP6-ARS-A) (Serine/threonine-protein phosphatase 6 regulatory subunit ARS-A) (Ankyrin repeat domain-containing protein 28) (Phosphatase interactor targeting protein hnRNP K) (PITK)	1.62178	1.22251	-0.398952	0.554977
												TRINITY_DN77075_c0_g1	ZSWIM6	Zinc finger SWIM domain-containing protein 6	1.71277	1.51307	-0.19902	0.715168
												TRINITY_DN77082_c0_g1	RMC1	Regulator of MON1-CCZ1 complex (Colon cancer-associated protein Mic1) (Mic-1)	1.14562	1.59818	0.453395	0.465065
												TRINITY_DN77087_c0_g1	ARFGEF1	Brefeldin A-inhibited guanine nucleotide-exchange protein 1 (Brefeldin A-inhibited GEP 1) (ADP-ribosylation factor guanine nucleotide-exchange factor 1) (p200 ARF guanine nucleotide exchange factor) (p200 ARF-GEP1)	1.0324	0.640969	-0.39132	0.236815
												TRINITY_DN77409_c0_g2	SPOCK2	Testican-2 (SPARC/osteonectin, CWCV, and Kazal-like domains proteoglycan 2)	3.07017	2.41427	-0.651317	0.354227
												TRINITY_DN77854_c1_g2	XPO6	Exportin-6 (Exp6) (Ran-binding protein 20)	2.3205	1.31394	-1.00326	0.236254
												TRINITY_DN77898_c0_g1	ANKRD50	Ankyrin repeat domain-containing protein 50	1.53345	1.0207	-0.512461	0.0998366
												TRINITY_DN78063_c0_g1	PKD2L1	Polycystic kidney disease 2-like 1 protein (Polycystin-2 homolog) (Polycystin-2L1) (Polycystin-L) (Polycystin-L1)	2.4061	2.36184	-0.0432948	0.961903
												TRINITY_DN78207_c0_g1	SREBF1	Sterol regulatory element-binding protein 1 (SREBP-1) (Class D basic helix-loop-helix protein 1) (bHLHd1) (Sterol regulatory element-binding transcription factor 1) [Cleaved into: Processed sterol regulatory element-binding protein 1]	7.18714	7.1603	0.160479	0.898896
												TRINITY_DN78211_c1_g1	PLEC	Plectin (PCN) (PLTN) (300 kDa intermediate filament-associated protein) (IFAP300) (Plectin-1) (Fragment)	1.17144	0.291793	-0.879626	0.00107023
												TRINITY_DN78261_c0_g1	IQCA1	Dynein regulatory complex protein 11 (IQ and AAA domain-containing protein 1)	2.73452	1.60762	-1.12152	0.0559605
												TRINITY_DN78415_c0_g1	LRBA	Lipopolysaccharide-responsive and beige-like anchor protein (Beige-like protein)	1.22456	0.773995	-0.450415	0.238247
												TRINITY_DN78547_c0_g1	AHCTF1	Protein ELYS	1.73556	0.585965	-1.14896	0.0216843
												TRINITY_DN78599_c0_g2	TENM2	Teneurin-2 (Ten-2) (Protein Odd Oz/ten-m homolog 2) (Tenascin-M2) (Ten-m2) (Teneurin transmembrane protein 2) [Cleaved into: Ten-2, soluble form; Ten-2 intracellular domain (Ten-2 ICD)]	6.40883	5.48018	-0.744405	0.61026
												TRINITY_DN78627_c0_g1	CYP20A1	Cytochrome P450 20A1 (EC 1.14.-.-)	2.20208	1.50203	-0.699497	0.172304
												TRINITY_DN78676_c1_g1	MEGF6	Multiple epidermal growth factor-like domains protein 6 (Multiple EGF-like domains protein 6) (Epidermal growth factor-like protein 3) (EGF-like protein 3)	2.26209	2.25073	-0.010796	1
												TRINITY_DN78902_c1_g1	REV3L	DNA polymerase zeta catalytic subunit	1.80392	1.16436	-0.637536	0.324174
												TRINITY_DN78961_c0_g1	PLA1A	Phospholipase A1 member A (EC 3.1.1.-)	1.18331	2.6163	1.43921	0.0204929
												TRINITY_DN78971_c0_g1	CHRNA9	Neuronal acetylcholine receptor subunit alpha-9 (Nicotinic acetylcholine receptor subunit alpha-9) (NACHR alpha-9)	5.62073	4.1599	-1.28383	0.325831
												TRINITY_DN79270_c0_g1	LAMA1	Laminin subunit alpha-1 (Laminin A chain) (Laminin-1 subunit alpha) (Laminin-3 subunit alpha) (S-laminin subunit alpha) (S-LAM alpha)	1.24337	0.89685	-0.346284	0.34695
												TRINITY_DN79305_c1_g1	SLC29A4	Equilibrative nucleoside transporter 4 (Solute carrier family 29 member 4)	1.96464	1.32503	-0.637077	0.309862
												TRINITY_DN79854_c0_g1	GSX2	GS homeobox 2 (Genetic-screened homeobox 2) (Homeobox protein GSH-2)	4.30008	1.99707	-2.27902	0.0130703
												TRINITY_DN79970_c0_g1	RIMS2	Regulating synaptic membrane exocytosis protein 2 (Rab-3-interacting molecule 2) (RIM 2) (Rab-3-interacting protein 3)	6.88913	4.06163	-2.65182	0.0783891
												TRINITY_DN80259_c0_g1	GRHL2	Grainyhead-like protein 2 homolog (Brother of mammalian grainyhead) (Transcription factor CP2-like 3)	1.13141	0.711991	-0.419376	0.0912796
												TRINITY_DN80461_c0_g2	TMEM212	Transmembrane protein 212	2.25434	0.672736	-1.57948	0.0494749
												TRINITY_DN80989_c0_g2	ITGA3	Integrin alpha-3 (CD49 antigen-like family member C) (FRP-2) (Galactoprotein B3) (GAPB3) (VLA-3 subunit alpha) (CD antigen CD49c) [Cleaved into: Integrin alpha-3 heavy chain; Integrin alpha-3 light chain]	1.96151	1.0492	-0.910715	0.123696
												TRINITY_DN81310_c0_g1	ADAMTS20	A disintegrin and metalloproteinase with thrombospondin motifs 20 (ADAM-TS 20) (ADAM-TS20) (ADAMTS-20) (EC 3.4.24.-)	1.98678	1.9471	-0.0382293	0.996209
												TRINITY_DN81542_c0_g1	AQP9	Aquaporin-9 (AQP-9) (Aquaglyceroporin-9) (Small solute channel 1)	3.1899	4.5471	1.39286	0.0403993
												TRINITY_DN81730_c0_g1	TCTE1	Dynein regulatory complex subunit 5 (T-complex-associated testis-expressed protein 1) (Tcte-1)	6.7013	4.56581	-1.95607	0.0116744
												TRINITY_DN82171_c0_g1	FARP1	FERM, ARHGEF and pleckstrin domain-containing protein 1 (FERM, RhoGEF and pleckstrin domain-containing protein 1)	1.32214	0.748093	-0.573935	0.329938
												TRINITY_DN82181_c0_g1	XPO5	Exportin-5 (Exp5) (Ran-binding protein 21)	1.26748	0.62605	-0.6411	0.108262
												TRINITY_DN82235_c0_g1	COLEC10	Collectin-10 (Collectin liver protein 1) (CL-L1) (Collectin-34) (CL-34)	2.24352	1.86741	-0.372759	0.550804
												TRINITY_DN82470_c0_g1	CTRC	Chymotrypsin-C (EC 3.4.21.2) (bPTLP)	5.53604	6.99054	1.64248	0.0128816
												TRINITY_DN82616_c0_g1	C8A	Complement component C8 alpha chain	4.62938	6.33453	1.8932	0.0339834
												TRINITY_DN82645_c0_g2	NOMO1	Nodal modulator 1 (pM5 protein)	1.06282	0.461747	-0.601052	0.187501
												TRINITY_DN82678_c1_g2	PPAT	Amidophosphoribosyltransferase (ATase) (EC 2.4.2.14) (Glutamine phosphoribosylpyrophosphate amidotransferase) (GPAT)	1.60961	1.18188	-0.427254	0.364255
												TRINITY_DN83053_c0_g1	METTL26	Methyltransferase-like 26	1.14915	1.30945	0.160999	0.75981
												TRINITY_DN83248_c0_g1	DCBLD1	Discoidin, CUB and LCCL domain-containing protein 1	0.219418	1.01772	0.798515	0.0391881
												TRINITY_DN83292_c0_g1	SPAG1	Sperm-associated antigen 1 (HSD-3.8) (Infertility-related sperm protein Spag-1)	2.70144	1.62829	-1.06596	0.147372
												TRINITY_DN83402_c0_g1	MEIG1	Meiosis expressed gene 1 protein homolog	2.23863	1.11782	-1.11991	0.15238
												TRINITY_DN83530_c0_g1	CCDC103	Coiled-coil domain-containing protein 103	3.14066	1.90913	-1.21807	0.157616
												TRINITY_DN83566_c0_g1	C2ORF50	hypothetical protein	4.02368	2.29588	-1.70374	0.0432522
												TRINITY_DN83652_c0_g1	FOXD3	Forkhead box protein D3 (HNF3/FH transcription factor genesis) (Winged-helix protein CWH-3)	1.12619	1.27819	0.152087	0.539351
												TRINITY_DN83776_c0_g2	TTL	Tubulin--tyrosine ligase (TTL) (EC 6.3.2.25)	2.32225	2.13442	-0.1849	0.789808
												TRINITY_DN83812_c0_g1	SLC22A15B	Solute carrier family 22 member 15-like	1.42631	1.5554	0.129711	0.767286
												TRINITY_DN84019_c0_g1	NXPE1	NXPE family member 1	0.66636	1.12057	0.45444	0.140189
												TRINITY_DN84024_c0_g1	HSD3B	3 beta-hydroxysteroid dehydrogenase/Delta 5-->4-isomerase (3-beta-HSD) [Includes: 3-beta-hydroxy-Delta(5)-steroid dehydrogenase (EC 1.1.1.145) (3-beta-hydroxy-5-ene steroid dehydrogenase) (Progesterone reductase); Steroid Delta-isomerase (EC 5.3.3.1) (Delta-5-3-ketosteroid isomerase)]	1.08853	1.29627	0.208241	0.570973
												TRINITY_DN84033_c0_g1	TCTEX1D1-B	Tctex1 domain-containing protein 1-B (Fragment)	1.43043	1.26623	-0.162789	0.861469
												TRINITY_DN84128_c0_g1	GPHA2	Glycoprotein hormone alpha-2 (Putative secreted protein Zsig51) (Thyrostimulin subunit alpha)	7.91767	7.9133	0.183455	0.869049
												TRINITY_DN84136_c0_g1	RDH12	Retinol dehydrogenase 12 (EC 1.1.1.-) (Double substrate specificity short-chain dehydrogenase/reductase 2)	3.42091	4.58129	1.20004	0.182583
												TRINITY_DN84371_c0_g1	MAP3K19	Mitogen-activated protein kinase kinase kinase 19	2.98652	2.01204	-0.96281	0.262857
												TRINITY_DN84373_c0_g1	ARRB1	Beta-arrestin-1 (Arrestin beta-1) (Non-visual arrestin-2)	2.46699	1.89801	-0.566569	0.154254
												TRINITY_DN84558_c5_g1	CCDC149	Coiled-coil domain-containing protein 149	6.47389	3.8305	-2.47031	0.0105388
												TRINITY_DN84827_c1_g1	ANKDD1A	Ankyrin repeat and death domain-containing protein 1A	3.04076	1.47319	-1.5585	0.0473906
												TRINITY_DN84882_c4_g2	NA	Chitin synthase (EC 2.4.1.16) (Chitin-UDP acetyl-glucosaminyl transferase)	0.908729	1.16558	0.25687	0.334578
												TRINITY_DN84916_c0_g1	GRXCR1	Glutaredoxin domain-containing cysteine-rich protein 1	3.64058	3.9826	0.361626	0.628052
												TRINITY_DN84916_c0_g2	GRXCR1	Glutaredoxin domain-containing cysteine-rich protein 1	7.01777	6.67864	-0.152384	0.937722
												TRINITY_DN85185_c0_g2	SPIRE2	Protein spire homolog 2 (Spir-2)	0.929906	1.17387	0.244376	0.553542
												TRINITY_DN85254_c5_g1	MLLT10	Protein AF-10 (ALL1-fused gene from chromosome 10 protein)	1.00201	0.201013	-0.800993	0.00281978
												TRINITY_DN85405_c0_g1	VSX2	Visual system homeobox 2 (Ceh-10 homeodomain-containing homolog) (Homeobox protein CHX10) (Transcription factor VSX2)	4.31348	2.70404	-1.55018	0.200753
												TRINITY_DN85600_c2_g1	NA	NA	2.95828	2.66644	-0.285134	0.695367
												TRINITY_DN85692_c0_g1	CHRNA9	Neuronal acetylcholine receptor subunit alpha-9 (Nicotinic acetylcholine receptor subunit alpha-9) (NACHR alpha-9)	2.0662	2.23189	0.171198	0.877445
												TRINITY_DN85742_c0_g2	ACY3	N-acyl-aromatic-L-amino acid amidohydrolase (carboxylate-forming) (EC 3.5.1.114) (Acylase III) (Aminoacylase-3) (ACY-3) (Aspartoacylase-2) (Hepatitis C virus core-binding protein 1) (HCBP1) (HCV core-binding protein 1)	1.37864	1.21411	-0.164329	0.609883
												TRINITY_DN85847_c1_g1	CLDN22	Claudin-22	4.74388	4.65676	-0.0812366	0.854649
												TRINITY_DN86147_c1_g2	NA	NA	0.235591	1.13442	0.899573	0.0208927
												TRINITY_DN86272_c6_g1	NA	NA	0.978859	1.10382	0.125049	0.661608
												TRINITY_DN86428_c0_g1	HOOK1	Protein Hook homolog 1	1.04101	0.0167273	-1.02438	0.0111163
												TRINITY_DN86451_c0_g1	CLRN1	Clarin-1 (Usher syndrome type-3 protein)	3.77715	3.12008	-0.629244	0.544431
												TRINITY_DN86615_c0_g1	P4HB	Protein disulfide-isomerase	3.13384	2.99218	-0.139397	0.718831
												TRINITY_DN86721_c3_g4	NA	Transposon TX1 uncharacterized 82 kDa protein (ORF 1)	2.81749	1.87033	-0.936199	0.287883
												TRINITY_DN86738_c1_g2	PRR18	Proline-rich protein 18	1.66544	1.77499	0.111517	0.960296
												TRINITY_DN87080_c0_g1	NA	UPF0686 protein C11orf1 homolog	2.08991	0.192477	-1.89776	0.0117162
												TRINITY_DN87099_c3_g1	GIMAP4	GTPase IMAP family member 4	1.10264	1.52946	0.428687	0.522889
												TRINITY_DN87101_c1_g1	STYXL1	Serine/threonine/tyrosine-interacting-like protein 1 (Dual specificity phosphatase inhibitor MK-STYX) (Dual specificity protein phosphatase 24) (Inactive dual specificity protein phosphatase MK-STYX) (Map kinase phosphatase-like protein MK-STYX)	2.07499	1.28883	-0.784749	0.0625243
												TRINITY_DN87129_c0_g1	SHE	SH2 domain-containing adapter protein E	1.01691	1.2671	0.250345	0.333039
												TRINITY_DN87143_c2_g2	PRODH2	Hydroxyproline dehydrogenase (HYPDH) (EC 1.5.5.3) (Probable proline dehydrogenase 2) (EC 1.5.5.2) (Probable proline oxidase 2)	5.68135	4.65432	-0.846241	0.57915
												TRINITY_DN87143_c5_g2	DISP3	Protein dispatched homolog 3 (Patched domain-containing protein 2) (RND-type protein RNDEu-2)	1.50967	0.663011	-0.845697	0.128828
												TRINITY_DN87190_c0_g1	PDE6A	Rod cGMP-specific 3',5'-cyclic phosphodiesterase subunit alpha (GMP-PDE alpha) (EC 3.1.4.35) (PDE V-B1)	2.26496	2.22723	-0.0302625	1
												TRINITY_DN87409_c3_g1	TMED4	Transmembrane emp24 domain-containing protein 4 (Endoplasmic reticulum stress-response protein 25) (ERS25) (GMP25iso) (Putative NF-kappa-B-activating protein 156) (p24 family protein alpha-3) (p24alpha3)	1.13835	0.899222	-0.239061	0.317747
												TRINITY_DN87621_c7_g1	PPP1R14B	Protein phosphatase 1 regulatory subunit 14B	0.871046	1.40602	0.53528	0.0230766
												TRINITY_DN87747_c0_g2	NA	NA	3.8583	2.68994	-1.15174	0.0732168
												TRINITY_DN87880_c0_g1	C1QL2	Complement C1q-like protein 2 (C1q and tumor necrosis factor-related protein 10) (C1q/TNF-related protein 10)	3.24141	0.803951	-2.43037	0.0197869
												TRINITY_DN87925_c10_g1	ACMSD	2-amino-3-carboxymuconate-6-semialdehyde decarboxylase (EC 4.1.1.45) (Picolinate carboxylase)	0.587445	2.92571	2.35388	0.0235899
												TRINITY_DN88003_c0_g1	KCNJ9	G protein-activated inward rectifier potassium channel 3 (GIRK-3) (Inward rectifier K(+) channel Kir3.3) (Potassium channel, inwardly rectifying subfamily J member 9)	1.05473	0.130807	-0.923948	0.00980725
												TRINITY_DN88078_c0_g1	UROC1	Urocanate hydratase (Urocanase) (EC 4.2.1.49) (Imidazolonepropionate hydrolase)	1.48732	2.90296	1.42578	0.0544006
												TRINITY_DN88120_c6_g1	KRAS	GTPase KRas	3.97971	1.70273	-2.25528	0.0207461
												TRINITY_DN88272_c0_g1	NA	C-type natriuretic peptide 2 (CNP II)	1.51817	1.37303	-0.144315	0.80514
												TRINITY_DN88443_c6_g1	CHD4	Chromodomain-helicase-DNA-binding protein 4 (CHD-4) (EC 3.6.4.12) (ATP-dependent helicase CHD4) (Mi-2 autoantigen 218 kDa protein) (Mi2-beta)	1.12886	0.485816	-0.643025	0.000849006
												TRINITY_DN88518_c0_g1	RANBP2	E3 SUMO-protein ligase RanBP2 (EC 2.3.2.-) (358 kDa nucleoporin) (Nuclear pore complex protein Nup358) (Nucleoporin Nup358) (Ran-binding protein 2) (RanBP2) (p270) (Fragment)	1.02535	0.170793	-0.854558	0.0384076
												TRINITY_DN88540_c7_g1	GPR22	G-protein coupled receptor 22	3.99679	2.73887	-1.24074	0.033376
												TRINITY_DN88556_c0_g1	SFTPD	Pulmonary surfactant-associated protein D	2.82775	3.15561	0.330675	0.313275
												TRINITY_DN88565_c4_g1	BIRC6	Baculoviral IAP repeat-containing protein 6 (EC 2.3.2.27) (BIR repeat-containing ubiquitin-conjugating enzyme) (BRUCE) (RING-type E3 ubiquitin transferase BIRC6) (Ubiquitin-conjugating BIR domain enzyme apollon) (APOLLON)	1.18401	0.501448	-0.682513	0.0289889
												TRINITY_DN88575_c10_g1	BAALC	Brain and acute leukemia cytoplasmic protein	5.68567	2.22439	-3.32128	0.0164972
												TRINITY_DN88581_c0_g1	UCP2	Mitochondrial uncoupling protein 2 (UCP 2) (Solute carrier family 25 member 8)	1.5309	1.94954	0.418716	0.0340331
												TRINITY_DN88602_c1_g1	KIF19	Kinesin-like protein KIF19	2.03388	1.21063	-0.823012	0.0110876
												TRINITY_DN88680_c0_g2	SREBF1	Sterol regulatory element-binding protein 1 (SREBP-1) (Class D basic helix-loop-helix protein 1) (bHLHd1) (Sterol regulatory element-binding transcription factor 1) [Cleaved into: Processed sterol regulatory element-binding protein 1]	2.17097	1.20511	-0.963664	0.056014
												TRINITY_DN88747_c3_g1	IRX5	Iroquois-class homeodomain protein IRX-5 (Homeodomain protein IRX-2A) (Homeodomain protein IRXB2) (Iroquois homeobox protein 5)	2.07404	1.93726	-0.136547	0.585943
												TRINITY_DN88762_c0_g1	CRHBP	Corticotropin-releasing factor-binding protein (CRF-BP) (CRF-binding protein) (Corticotropin-releasing hormone-binding protein) (CRH-BP)	3.97876	2.74696	-1.21757	0.0217141
												TRINITY_DN88833_c3_g2	HSD17B7	3-keto-steroid reductase (EC 1.1.1.270) (17-beta-hydroxysteroid dehydrogenase 7) (17-beta-HSD 7) (Estradiol 17-beta-dehydrogenase 7) (EC 1.1.1.62) (PRL receptor-associated protein) (PRAP)	0.915504	1.08332	0.168159	0.636728
												TRINITY_DN89010_c3_g1	OPN1LW1	Red-sensitive opsin-1 (Opsin-1, long-wave-sensitive 1) (Opsin LWS-1) (Red cone photoreceptor pigment 1)	5.19128	5.98116	0.808322	0.0132354
												TRINITY_DN89026_c0_g1	GRXCR2	Glutaredoxin domain-containing cysteine-rich protein 2 (GRXCR1-like protein) (Glutaredoxin domain-containing cysteine-rich protein 1-like protein)	3.86733	3.97041	0.108437	0.853804
												TRINITY_DN89028_c5_g2	ALDH1A1	Retinal dehydrogenase 1 (RALDH 1) (RalDH1) (EC 1.2.1.-) (EC 1.2.1.36) (Aldehyde dehydrogenase, cytosolic)	1.35197	2.24889	0.905014	0.282924
												TRINITY_DN89030_c1_g1	PENK	Proenkephalin-A [Cleaved into: Synenkephalin; Met-enkephalin (Opioid growth factor) (OGF); PENK(114-133); PENK(143-184); Met-enkephalin-Arg-Gly-Leu; Leu-enkephalin; PENK(238-259); Met-enkephalin-Arg-Phe]	3.29366	2.92293	-0.370268	0.0828598
												TRINITY_DN89038_c1_g2	HSPA4L	Heat shock 70 kDa protein 4L (Heat shock 70-related protein APG-1) (Osmotic stress protein 94)	0.757976	1.42813	0.67027	0.000966133
												TRINITY_DN89040_c3_g1	ZNF79	Zinc finger protein 2 (Zfp-2) (Protein mKR2)	1.0703	0.148978	-0.921343	0.00834625
												TRINITY_DN89100_c7_g1	CAD	CAD protein [Includes: Glutamine-dependent carbamoyl-phosphate synthase (EC 6.3.5.5); Aspartate carbamoyltransferase (EC 2.1.3.2); Dihydroorotase (EC 3.5.2.3)]	1.27147	1.17323	-0.0981309	0.68892
												TRINITY_DN89101_c5_g1	NA	NA	5.60818	4.56731	-0.861034	0.65528
												TRINITY_DN89146_c1_g1	ARL13B	ADP-ribosylation factor-like protein 13B	2.16584	1.95249	-0.206913	0.909381
												TRINITY_DN89155_c0_g1	CMTM8	CKLF-like MARVEL transmembrane domain-containing protein 8 (Chemokine-like factor superfamily member 8)	2.36476	1.45473	-0.906864	0.133042
												TRINITY_DN89240_c3_g3	TLE4	Transducin-like enhancer protein 1 (Groucho-related protein 1) (Grg-1)	1.10944	0.77508	-0.334269	0.15634
												TRINITY_DN89360_c3_g1	TYMP	Thymidine phosphorylase (TP) (EC 2.4.2.4) (TdRPase)	1.16606	1.9514	0.787771	0.31417
												TRINITY_DN89384_c4_g1	B3GNT4	N-acetyllactosaminide beta-1,3-N-acetylglucosaminyltransferase 4	1.32292	1.51929	0.196768	0.497329
												TRINITY_DN89386_c1_g1	NA	NA	5.42779	5.09166	-0.152931	1
												TRINITY_DN89421_c0_g1	CALCA	Calcitonin-1	1.35502	1.00567	-0.34876	0.428822
												TRINITY_DN89460_c3_g1	BTBD3	BTB/POZ domain-containing protein 3	1.95806	1.13288	-0.82393	0.088975
												TRINITY_DN89523_c4_g2	CDK13	Cyclin-dependent kinase 13 (EC 2.7.11.22) (EC 2.7.11.23) (CDC2-related protein kinase 5) (Cell division cycle 2-like protein kinase 5) (Cell division protein kinase 13)	1.4721	0.995426	-0.476314	0.251657
												TRINITY_DN89622_c8_g1	DRC7	Dynein regulatory complex subunit 7 (Coiled-coil domain-containing protein 135) (Coiled-coil domain-containing protein lobo homolog)	1.85101	0.909315	-0.940165	0.0883383
												TRINITY_DN89652_c0_g1	DNAJC12	DnaJ homolog subfamily C member 12 (J domain-containing protein 1)	1.01386	1.05558	0.0422172	0.978496
												TRINITY_DN89690_c1_g1	CCDC169	Coiled-coil domain-containing protein 169	3.07628	1.98582	-1.07996	0.143534
												TRINITY_DN89710_c0_g3	PNP	Purine nucleoside phosphorylase (PNP) (EC 2.4.2.1) (Inosine phosphorylase) (Inosine-guanosine phosphorylase)	1.20511	0.15391	-1.05127	0.028038
												TRINITY_DN89775_c2_g2	HK2	Hexokinase-2 (EC 2.7.1.1) (Hexokinase type II) (HK II)	1.30088	1.31553	0.0151514	1
												TRINITY_DN90022_c0_g1	CFAP299	Cilia- and flagella-associated protein 299	1.50287	1.85682	0.355094	0.396937
												TRINITY_DN90145_c2_g1	AMDHD1	Probable imidazolonepropionase (EC 3.5.2.7) (Amidohydrolase domain-containing protein 1)	1.03657	1.4063	0.370399	0.320264
												TRINITY_DN90210_c0_g2	TMCC2	Transmembrane and coiled-coil domains protein 2	1.04149	0.409875	-0.63136	0.142976
												TRINITY_DN90349_c5_g2	ERO1B	ERO1-like protein beta (ERO1-L-beta) (EC 1.8.4.-) (Endoplasmic reticulum oxidoreductase beta) (Endoplasmic reticulum oxidoreductin-1-like protein B) (Oxidoreductin-1-L-beta)	1.4167	0.900719	-0.515758	0.309382
												TRINITY_DN90409_c4_g2	KRT19	Keratin, type I cytoskeletal 19 (Cytokeratin-19) (CK-19) (Keratin-19) (K19)	2.16019	2.35182	0.191635	0.417703
												TRINITY_DN90435_c7_g1	SH2D4B	SH2 domain-containing protein 4B	2.58361	2.55156	-0.0203429	1
												TRINITY_DN90577_c0_g1	RCVRN	S-modulin (Sensitivity-modulating protein)	3.50768	4.14124	0.641143	0.26605
												TRINITY_DN90671_c2_g2	MCF2L	Guanine nucleotide exchange factor DBS (DBL's big sister) (MCF2-transforming sequence-like protein) (OST oncogene)	1.51416	0.930586	-0.58291	0.216945
												TRINITY_DN90750_c0_g1	OTOF	Otoferlin (Fer-1-like protein 2)	3.4042	2.79214	-0.610201	0.108525
												TRINITY_DN90847_c0_g1	CFAP61	Cilia- and flagella-associated protein 61	5.05122	3.54681	-1.4634	0.0210103
												TRINITY_DN90937_c3_g1	DNAJB13	DnaJ homolog subfamily B member 13 (Testis and spermatogenesis cell-related protein 6) (Testis spermatocyte apoptosis-related gene 6 protein) (Testis spermatogenesis apoptosis-related gene 3 protein) (Testis spermatogenesis apoptosis-related gene 6 protein)	1.84386	0.874149	-0.96925	0.00164857
												TRINITY_DN91069_c5_g1	NACP60E	Sodium channel protein 60E (Drosophila ion channel 60) (Drosophila sodium channel 1) (Protein smell-impaired 60E) (Sodium channel 2) (DmNav2)	3.57467	2.63159	-0.938209	0.0265573
												TRINITY_DN91133_c0_g1	CNTN4	Contactin-4 (Brain-derived immunoglobulin superfamily protein 2) (BIG-2)	2.72744	1.5474	-1.17601	0.0459011
												TRINITY_DN91166_c0_g1	FOXN1	Forkhead box protein N1	2.90548	3.27216	0.379539	0.661791
												TRINITY_DN91197_c0_g1	EPDR1	Mammalian ependymin-related protein 1	0.802494	1.50079	0.698553	0.0124964
												TRINITY_DN91269_c0_g3	TUB2; TUB4	Tubulin alpha-2/alpha-4 chain	0.570562	1.00655	0.436	0.0210103
												TRINITY_DN91270_c2_g2	WNT3	Proto-oncogene Wnt-3 (Proto-oncogene Int-4)	2.14656	2.21947	0.0745169	0.924447
												TRINITY_DN91358_c7_g1	ISL1	Insulin gene enhancer protein isl-1 (Islet-1)	1.14953	0.531875	-0.617565	0.00884819
												TRINITY_DN91456_c1_g2	DYTN	Dystrotelin	3.18734	2.73853	-0.437073	0.60894
												TRINITY_DN91469_c5_g1	KRT222	Keratin-like protein KRT222 (Keratin-222) (Keratin-222 pseudogene)	1.02094	1.4407	0.419999	0.300372
												TRINITY_DN91477_c7_g1	SULT3A1	Amine sulfotransferase	1.07164	1.50816	0.436833	0.0550086
												TRINITY_DN91483_c2_g1	EPB41L2	Band 4.1-like protein 2 (Generally expressed protein 4.1) (4.1G)	1.46691	1.25024	-0.216449	0.706251
												TRINITY_DN91522_c0_g1	ATP6V1B2	V-type proton ATPase subunit B, brain isoform (V-ATPase subunit B 2) (Endomembrane proton pump 58 kDa subunit) (HO57) (Vacuolar proton pump subunit B 2)	2.01878	2.14053	0.121891	0.639511
												TRINITY_DN91635_c0_g1	NA	NA	0.929421	1.33667	0.407611	0.093757
												TRINITY_DN91759_c3_g1	CABP1	Calcium-binding protein 1 (CaBP1) (Caldendrin)	4.61402	4.8516	0.240707	0.452393
												TRINITY_DN91774_c2_g1	CLRN2	Clarin-2	3.38081	2.39813	-0.9703	0.228202
												TRINITY_DN91799_c4_g3	NA	Maternal B9.10 protein (p30 B9.10)	2.79452	3.7706	0.988611	0.158198
												TRINITY_DN91803_c0_g1	PDE1C	Calcium/calmodulin-dependent 3',5'-cyclic nucleotide phosphodiesterase 1C (Cam-PDE 1C) (EC 3.1.4.17)	5.7685	3.15617	-2.44816	0.0829961
												TRINITY_DN91835_c0_g1	ERMN	Ermin	3.49207	1.74366	-1.73375	0.0719486
												TRINITY_DN91839_c5_g1	DYNC1H1	Cytoplasmic dynein 1 heavy chain 1 (Cytoplasmic dynein heavy chain 1) (Dynein heavy chain, cytosolic) (MAP 1C)	1.04565	0.532958	-0.512637	0.0951828
												TRINITY_DN91853_c0_g1	TTC21B	Tetratricopeptide repeat protein 21B (TPR repeat protein 21B)	2.23853	0.881697	-1.35367	0.0668528
												TRINITY_DN91926_c2_g6	RAB1A	Ras-related protein ORAB-1	3.67614	3.46781	-0.20535	0.571446
												TRINITY_DN92019_c1_g3	NFE2L1	Endoplasmic reticulum membrane sensor NFE2L1 (Nuclear factor erythroid 2-related factor 1) (NF-E2-related factor 1) (NFE2-related factor 1) (Nuclear factor, erythroid derived 2, like 1) [Cleaved into: Transcription factor NRF1]	1.29844	1.41902	0.121672	0.91065
												TRINITY_DN92128_c3_g1	IRX4	Iroquois-class homeodomain protein irx-4-A (Iroquois homeobox protein 4-A)	1.13391	1.10893	-0.0243406	1
												TRINITY_DN92311_c3_g1	SLC25A22	Mitochondrial glutamate carrier 1 (GC-1) (Glutamate/H(+) symporter 1) (Solute carrier family 25 member 22)	1.57724	1.04532	-0.531119	0.178768
												TRINITY_DN92411_c1_g2	AARSD1	Alanyl-tRNA editing protein Aarsd1 (Alanyl-tRNA synthetase domain-containing protein 1)	1.03743	0.868461	-0.168828	0.534587
												TRINITY_DN92555_c0_g1	TTLL3	Tubulin monoglycylase TTLL3 (EC 6.3.2.-) (Tubulin--tyrosine ligase-like protein 3)	2.05059	1.34824	-0.701615	0.0102224
												TRINITY_DN92555_c0_g2	TTLL3	Tubulin monoglycylase TTLL3 (EC 6.3.2.-) (Tubulin--tyrosine ligase-like protein 3)	1.70515	0.923921	-0.780795	0.0138643
												TRINITY_DN92565_c0_g2	ARMC2	Armadillo repeat-containing protein 2	1.27558	0.483029	-0.792161	0.0713928
												TRINITY_DN92573_c2_g1	FGFBP2	Fibroblast growth factor-binding protein 2	2.92205	2.3556	-0.565928	0.0118527
												TRINITY_DN92588_c1_g2	ABCF2	ATP-binding cassette sub-family F member 2	1.05846	1.12373	0.0659887	0.971086
												TRINITY_DN92608_c1_g1	ALOX5	Arachidonate 5-lipoxygenase (5-LO) (5-lipoxygenase) (EC 1.13.11.34)	4.37494	4.26845	-0.0847307	0.947074
												TRINITY_DN92634_c5_g1	CFAP126	Protein Flattop	2.09307	1.46253	-0.626265	0.395041
												TRINITY_DN92656_c3_g1	AK9	Adenylate kinase 9 (AK 9) (EC 2.7.4.4) (EC 2.7.4.6) (Adenylate kinase domain-containing protein 1) (Adenylate kinase domain-containing protein 2)	2.43872	1.24382	-1.19235	0.0107762
												TRINITY_DN92728_c0_g1	NA	NA	2.3246	1.89311	-0.425157	0.659215
												TRINITY_DN92738_c2_g2	DYDC1	DPY30 domain-containing protein 1	1.71484	1.29634	-0.417862	0.23801
												TRINITY_DN92750_c6_g1	WDR78	WD repeat-containing protein 78	2.65739	1.7284	-0.920329	0.240635
												TRINITY_DN92764_c0_g1	NA	Rhodopsin, freshwater form	6.4069	6.28462	-0.110154	0.692751
												TRINITY_DN92813_c4_g1	ATP10D	Probable phospholipid-transporting ATPase VD (EC 7.6.2.1) (ATPase class V type 10D) (P4-ATPase flippase complex alpha subunit ATP10D)	1.96036	0.796511	-1.16309	0.137587
												TRINITY_DN92820_c3_g7	GZMK	Granzyme K (EC 3.4.21.-) (Fragmentin-3) (Granzyme-3) (NK-tryptase-2) (NK-Tryp-2)	6.19317	5.5102	-0.498635	0.627356
												TRINITY_DN92925_c5_g4	CHS-1	Chitin synthase chs-1 (EC 2.4.1.16) (Chitin-UDP acetyl-glucosaminyl transferase chs-1)	1.52109	1.3407	-0.180354	0.483177
												TRINITY_DN93017_c0_g2	OSBPL11	Oxysterol-binding protein-related protein 11 (ORP-11) (OSBP-related protein 11)	0.802698	1.13525	0.332673	0.191037
												TRINITY_DN93018_c3_g2	IMPA1	Inositol monophosphatase 1 (IMP 1) (IMPase 1) (EC 3.1.3.25) (D-galactose 1-phosphate phosphatase) (EC 3.1.3.94) (Inositol-1(or 4)-monophosphatase 1)	1.93785	0.916299	-1.02079	0.0848804
												TRINITY_DN93154_c3_g1	GMNC	Geminin coiled-coil domain-containing protein 1 (xGEMC1)	4.03787	3.39849	-0.595146	0.586206
												TRINITY_DN93267_c0_g1	NA	Visinin	4.02982	3.87855	-0.133815	0.913069
												TRINITY_DN93363_c4_g4	EFCAB1	EF-hand calcium-binding domain-containing protein 1	2.05353	1.34267	-0.71015	0.0160218
												TRINITY_DN93388_c6_g1	SLC5A2	Sodium/glucose cotransporter 2 (Na(+)/glucose cotransporter 2) (Low affinity sodium-glucose cotransporter) (Solute carrier family 5 member 2)	3.25139	3.19531	-0.0485825	1
												TRINITY_DN93507_c1_g2	OTX5	Homeobox protein otx5 (Orthodenticle homolog 5)	6.34441	7.1194	0.96259	0.345572
												TRINITY_DN93543_c1_g1	RHOBTB1	Rho-related BTB domain-containing protein 1	1.2707	1.3821	0.111693	0.768785
												TRINITY_DN93551_c1_g1	C11ORF16	hypothetical protein	2.71431	1.00653	-1.70232	0.0474767
												TRINITY_DN93665_c3_g1	JAG1B	Protein jagged-1b (Jagged1b) (Jagged3)	1.80463	1.71402	-0.0894413	0.935561
												TRINITY_DN93675_c0_g1	EBPL	Emopamil-binding protein-like (Emopamil-binding-related protein)	0.852171	1.31742	0.465817	0.188983
												TRINITY_DN93679_c4_g1	SEPT4	Septin-4 (Apoptosis-related protein in the TGF-beta signaling pathway) (ARTS) (Bradeion beta) (Brain protein H5) (CE5B3 beta) (Cell division control-related protein 2) (hCDCREL-2) (Cerebral protein 7) (Peanut-like protein 2)	2.57379	2.71733	0.144139	0.663299
												TRINITY_DN93696_c0_g4	FAM19A5	Protein FAM19A5 (Chemokine-like protein TAFA-5)	1.53944	0.33314	-1.20605	0.0231828
												TRINITY_DN93697_c5_g4	SMYD3	Histone-lysine N-methyltransferase SMYD3 (EC 2.1.1.43) (SET and MYND domain-containing protein 3) (Zinc finger MYND domain-containing protein 1)	0.804348	1.43641	0.63286	0.0893414
												TRINITY_DN93735_c2_g2	SLC10A1	Sodium/bile acid cotransporter (Cell growth-inhibiting gene 29 protein) (Na(+)/bile acid cotransporter) (Na(+)/taurocholate transport protein) (Sodium/taurocholate cotransporting polypeptide) (Solute carrier family 10 member 1)	2.67184	1.22443	-1.44337	0.0119578
												TRINITY_DN93775_c0_g1	SPIC	Transcription factor Spi-C	2.43226	1.81563	-0.615235	0.0639195
												TRINITY_DN93804_c1_g1	SNRPA1	U2 small nuclear ribonucleoprotein A' (U2 snRNP A')	1.02194	0.942723	-0.0791616	0.794751
												TRINITY_DN93807_c0_g1	RBP1	Retinol-binding protein 1 (Cellular retinol-binding protein) (CRBP) (Cellular retinol-binding protein I) (CRBP-I) (mCRBPI)	1.12408	0.869677	-0.254301	0.298312
												TRINITY_DN93917_c0_g1	DRC1	Dynein regulatory complex protein 1 (Coiled-coil domain-containing protein 164)	3.17602	2.32482	-0.845926	0.0480559
												TRINITY_DN93932_c1_g1	ZBTB20	Zinc finger and BTB domain-containing protein 20 (Dendritic-derived BTB/POZ zinc finger protein) (Zinc finger protein 288)	3.0564	2.86217	-0.183191	0.898998
												TRINITY_DN93950_c0_g1	HIVEP2	Human immunodeficiency virus type I enhancer-binding protein 2 homolog (Angiotensinogen gene-inducible enhancer-binding protein 1) (DNA-binding protein AGIE-BP1) (Myc intron-binding protein 1) (MIBP-1)	1.61556	0.129945	-1.48569	0.0120745
												TRINITY_DN93987_c1_g2	NA	Circumsporozoite protein	1.05424	0.982108	-0.0719276	0.830144
												TRINITY_DN94008_c0_g2	KLHL25	Kelch-like protein 25 (Ectoderm-neural cortex protein 2) (ENC-2)	1.18557	0.593321	-0.59203	0.0674244
												TRINITY_DN94063_c5_g1	NPC1	NPC intracellular cholesterol transporter 1 (Niemann-Pick C1 protein)	1.67103	1.22696	-0.443455	0.563508
												TRINITY_DN94078_c5_g2	CAPN2	Calpain-2 catalytic subunit (EC 3.4.22.53) (Calcium-activated neutral proteinase 2) (CANP 2) (Calpain M-type) (Calpain-2 large subunit) (Millimolar-calpain) (M-calpain)	0.366752	1.03586	0.669156	0.00108489
												TRINITY_DN94086_c1_g1	MAP3K13	Mitogen-activated protein kinase kinase kinase 13 (EC 2.7.11.25)	1.84187	0.977824	-0.863241	0.0294436
												TRINITY_DN94178_c2_g2	ZNF286B	Putative zinc finger protein 286B	0.445625	1.02843	0.583518	0.14894
												TRINITY_DN94213_c0_g2	CLCN2	Chloride channel protein 2 (ClC-2)	1.05156	1.08801	0.0371659	1
												TRINITY_DN94232_c0_g1	REEP5	Receptor expression-enhancing protein 5 (Polyposis locus protein 1 homolog)	1.74331	1.26448	-0.478341	0.181161
												TRINITY_DN94270_c0_g1	KCNRG	Putative potassium channel regulatory protein	3.47148	2.44258	-1.01245	0.133756
												TRINITY_DN94355_c2_g1	NA	NA	1.77806	2.41219	0.6433	0.497392
												TRINITY_DN94437_c0_g2	HCN2	Potassium/sodium hyperpolarization-activated cyclic nucleotide-gated channel 2 (Brain cyclic nucleotide-gated channel 2) (BCNG-2)	3.81178	2.89051	-0.905024	0.216467
												TRINITY_DN94520_c1_g2	KMO	Kynurenine 3-monooxygenase (EC 1.14.13.9) (Kynurenine 3-hydroxylase)	1.87147	2.37902	0.507915	0.00862593
												TRINITY_DN94591_c1_g1	NA	NA	0.67845	1.25594	0.577496	0.275769
												TRINITY_DN94626_c1_g1	MNS1	Meiosis-specific nuclear structural protein 1	1.71321	1.19332	-0.519571	0.0446288
												TRINITY_DN94692_c0_g1	KCNJ10	ATP-sensitive inward rectifier potassium channel 10 (ATP-dependent inwardly rectifying potassium channel Kir4.1) (Inward rectifier K(+) channel Kir1.2) (Potassium channel, inwardly rectifying subfamily J member 10)	1.37038	2.20209	0.833216	0.00907463
												TRINITY_DN94872_c1_g1	BASP1	Brain acid soluble protein 1-like	1.13277	0.472565	-0.660186	0.000104496
												TRINITY_DN94921_c0_g1	TACR3	Neuromedin-K receptor (NKR) (NK-3 receptor) (NK-3R) (Neurokinin B receptor) (Tachykinin receptor 3)	1.96937	2.19827	0.232315	0.756725
												TRINITY_DN94950_c3_g1	SLC5A7	High affinity choline transporter 1 (Hemicholinium-3-sensitive choline transporter) (CHT) (Solute carrier family 5 member 7)	0.745498	1.47365	0.728372	0.00097265
												TRINITY_DN94950_c3_g6	CHT1	High-affinity choline transporter 1	5.56966	6.04141	0.658071	0.605003
												TRINITY_DN94963_c2_g1	PAK3	Serine/threonine-protein kinase PAK 3 (EC 2.7.11.1) (Beta-PAK) (p21-activated kinase 3) (PAK-3) (p65-PAK)	1.10388	0.928396	-0.175273	0.56747
												TRINITY_DN95023_c2_g1	CDH23	Cadherin-23 (Otocadherin)	3.55148	2.5145	-1.0239	0.258516
												TRINITY_DN95045_c0_g1	CRABP1	Cellular retinoic acid-binding protein 1 (Cellular retinoic acid-binding protein I) (CRABP-I)	1.48949	1.96423	0.474929	0.143327
												TRINITY_DN95079_c2_g1	DAW1	Dynein assembly factor with WDR repeat domains 1 (Outer row dynein assembly protein 16 homolog) (WD repeat-containing protein 69)	3.35219	2.59707	-0.750511	0.0355766
												TRINITY_DN95118_c0_g3	RNF223	RING finger protein 223	1.21131	0.604298	-0.606892	0.0274342
												TRINITY_DN95125_c2_g1	IQCB1	IQ calmodulin-binding motif-containing protein 1 (Nephrocystin-5) (p53 and DNA damage-regulated IQ motif protein) (PIQ)	1.18249	0.98329	-0.198805	0.704431
												TRINITY_DN95148_c0_g1	NA	Homeobox protein XHOX-7.1 (Fragment)	1.45622	1.41975	-0.0363803	0.91014
												TRINITY_DN95148_c0_g2	NA	Homeobox protein XHOX-7.1 (Fragment)	1.26528	1.19402	-0.0711421	0.781435
												TRINITY_DN95185_c2_g1	CIIC3	Thioredoxin domain-containing protein 3 homolog (Dynein intermediate chain 3)	3.34071	2.05648	-1.27667	0.0116777
												TRINITY_DN95212_c4_g2	ZNF420	Zinc finger protein 420	1.03701	0.926048	-0.110864	0.869298
												TRINITY_DN95216_c0_g1	WDR19	WD repeat-containing protein 19 (Intraflagellar transport 144 homolog)	1.07075	0.476459	-0.593974	0.159164
												TRINITY_DN95256_c0_g1	NWD1	NACHT domain- and WD repeat-containing protein 1	2.57223	1.67435	-0.892304	0.160233
												TRINITY_DN95295_c4_g1	ARF3	ADP-ribosylation factor 3	1.30372	1.2076	-0.0960052	0.799496
												TRINITY_DN95421_c0_g1	SOD4	Cell surface superoxide dismutase [Cu-Zn] 4	1.49398	1.87254	0.380233	0.36117
												TRINITY_DN95453_c2_g3	ZNF585A	Zinc finger protein 585A	3.05931	2.58749	-0.462587	0.647246
												TRINITY_DN95458_c1_g1	SVOPL	Putative transporter SVOPL (SVOP-like protein)	1.21126	1.17204	-0.0389987	0.907318
												TRINITY_DN95500_c1_g1	IL17C	Interleukin-17C (IL-17C) (Cytokine CX2)	1.81394	2.34003	0.526555	0.017482
												TRINITY_DN95530_c10_g2	ARL3	ADP-ribosylation factor-like protein 3	1.44374	1.20934	-0.233927	0.634007
												TRINITY_DN95551_c3_g1	CACNA1D	Voltage-dependent L-type calcium channel subunit alpha-1D (CHCACHA1D) (Voltage-gated calcium channel subunit alpha Cav1.3)	2.41818	1.84458	-0.571929	0.129255
												TRINITY_DN95625_c0_g2	MEX3B	RNA-binding protein MEX3B (RING finger and KH domain-containing protein 3)	1.01352	0.786771	-0.226707	0.321593
												TRINITY_DN95711_c1_g1	TSPAN33	Tetraspanin-33 (Tspan-33) (Penumbra) (mPen) (Proerythroblast new membrane)	0.988348	1.83628	0.848738	0.008372
												TRINITY_DN95711_c1_g2	TSPAN33	Tetraspanin-33 (Tspan-33) (Penumbra) (hPen) (Proerythroblast new membrane)	1.82789	1.81498	-0.0114367	1
												TRINITY_DN95815_c0_g2	BLNK	B-cell linker protein (Cytoplasmic adapter protein)	1.25698	1.13267	-0.124042	0.785817
												TRINITY_DN95893_c1_g1	ACER1	Alkaline ceramidase 1 (AlkCDase 1) (Alkaline CDase 1) (EC 3.5.1.23) (Acylsphingosine deacylase 3) (N-acylsphingosine amidohydrolase 3)	1.02935	1.56978	0.540618	0.0765473
												TRINITY_DN95925_c3_g1	ZIC4	Zinc finger protein ZIC 4 (XlZic4) (Zinc finger protein of the cerebellum 4)	1.53991	0.215926	-1.32403	0.0232283
												TRINITY_DN95943_c0_g2	CCDC91	Coiled-coil domain-containing protein 91 (GGA-binding partner) (p56 accessory protein)	0.892284	1.19172	0.299632	0.184019
												TRINITY_DN96010_c2_g1	MOGAT2-A	2-acylglycerol O-acyltransferase 2-A (EC 2.3.1.22) (Acyl-CoA:monoacylglycerol acyltransferase 2-A) (MGAT2-A) (Monoacylglycerol O-acyltransferase 2-A)	0.50385	2.15615	1.65857	0.0186924
												TRINITY_DN96026_c0_g2	NA	Uncharacterized protein C18H10.09	2.29921	1.34112	-0.957657	0.0888759
												TRINITY_DN96062_c5_g1	TRHR	Thyrotropin-releasing hormone receptor (TRH-R) (Thyroliberin receptor)	3.04336	1.68939	-1.34579	0.0443708
												TRINITY_DN96269_c0_g1	NME5	Nucleoside diphosphate kinase homolog 5 (NDK-H 5) (NDP kinase homolog 5) (nm23-M5)	3.42446	2.35054	-1.07079	0.0232122
												TRINITY_DN96285_c0_g1	FGF3	Fibroblast growth factor 3 (FGF-3) (Heparin-binding growth factor 3) (HBGF-3) (INT-2)	1.35584	1.35879	0.00346207	1
												TRINITY_DN96305_c1_g1	KCNV1	Potassium voltage-gated channel subfamily V member 1 (Voltage-gated potassium channel subunit Kv8.1)	1.903	0.81683	-1.08442	0.0954328
												TRINITY_DN96308_c2_g1	TMEM178B	Transmembrane protein 178B	1.95859	0.521507	-1.43619	0.012689
												TRINITY_DN96321_c0_g3	PRR15	Proline-rich protein 15	1.1338	1.67238	0.538855	0.0394705
												TRINITY_DN96345_c4_g1	THOC6	THO complex subunit 6 homolog (WD repeat-containing protein 58)	1.36777	1.1137	-0.253924	0.245451
												TRINITY_DN96359_c0_g2	GSE1	Genetic suppressor element 1	3.29165	2.33135	-0.939023	0.414767
												TRINITY_DN96415_c1_g1	HMX1	Homeobox protein HMX1	4.2143	5.11604	0.909677	0.000620894
												TRINITY_DN96441_c2_g1	NINJ2	Ninjurin-2 (Nerve injury-induced protein 2)	1.46923	2.20882	0.741583	0.0663694
												TRINITY_DN96465_c0_g3	GPR22	G-protein coupled receptor 22	2.76308	0.865498	-1.89383	0.0180785
												TRINITY_DN96578_c1_g1	TMPRSS7	Transmembrane protease serine 7 (EC 3.4.21.-) (Matriptase-3)	2.51778	2.38724	-0.122882	0.920752
												TRINITY_DN96632_c1_g1	TRAF3IP2	Adapter protein CIKS	1.0547	1.28786	0.233385	0.318132
												TRINITY_DN96687_c1_g1	CISD1	CDGSH iron-sulfur domain-containing protein 1 (MitoNEET)	0.423902	1.11658	0.693346	0.0494763
												TRINITY_DN96726_c0_g1	RSPH10B2	Radial spoke head 10 homolog B2	2.5814	1.908	-0.667859	0.326497
												TRINITY_DN96766_c0_g2	SINHCAF	SIN3-HDAC complex-associated factor (Protein FAM60A) (Tera protein homolog)	1.07176	1.4874	0.415906	0.075052
												TRINITY_DN96801_c2_g1	RASGRP1	RAS guanyl-releasing protein 1 (Calcium and DAG-regulated guanine nucleotide exchange factor II) (CalDAG-GEFII) (Ras guanyl-releasing protein)	1.63158	1.29616	-0.334232	0.483832
												TRINITY_DN96837_c4_g3	NA	NA	4.21085	4.57798	0.367325	0.0215686
												TRINITY_DN96838_c8_g1	TMPRSS7	Transmembrane protease serine 7 (EC 3.4.21.-) (Matriptase-3)	4.38664	4.91565	0.558355	0.417477
												TRINITY_DN96913_c1_g1	ANP32E	Acidic leucine-rich nuclear phosphoprotein 32 family member E	0.605267	1.05061	0.445378	0.0135783
												TRINITY_DN96998_c1_g2	RLN3	Relaxin-3	5.51549	3.25831	-2.09152	0.140875
												TRINITY_DN97032_c0_g1	ZPLD1	Zona pellucida-like domain-containing protein 1	4.65542	4.85583	0.200622	0.383055
												TRINITY_DN97106_c0_g1	TMEM229B	Transmembrane protein 229B	2.98593	2.4695	-0.514439	0.0934491
												TRINITY_DN97128_c2_g3	AP1M1	AP-1 complex subunit mu-1 (AP-mu chain family member mu1A) (Adaptor protein complex AP-1 subunit mu-1) (Adaptor-related protein complex 1 subunit mu-1) (Clathrin assembly protein complex 1 mu-1 medium chain 1) (Clathrin coat assembly protein AP47) (Clathrin coat-associated protein AP47) (Golgi adaptor HA1/AP1 adaptin mu-1 subunit) (Mu-adaptin 1) (Mu1A-adaptin)	0.905378	1.26676	0.361464	0.0555447
												TRINITY_DN97159_c2_g2	CPV3	Parvalbumin, thymic CPV3 (Parvalbumin-3)	4.80804	4.9924	0.18441	0.305321
												TRINITY_DN97209_c1_g2	GPC6	Glypican-6 [Cleaved into: Secreted glypican-6]	1.17211	0.491767	-0.680219	0.00488141
												TRINITY_DN97215_c2_g1	THA2	Probable low-specificity L-threonine aldolase 2 (EC 4.1.2.48) (Threonine aldolase 2)	1.11726	1.41361	0.297908	0.66096
												TRINITY_DN97250_c0_g1	PRPH2	Peripherin-2 (Retinal degeneration slow protein)	5.66376	5.68852	0.210059	0.964002
												TRINITY_DN97256_c3_g3	ARHGEF4	Rho guanine nucleotide exchange factor 4 (APC-stimulated guanine nucleotide exchange factor 1) (Asef) (Asef1)	2.4404	2.80544	0.365857	0.41434
												TRINITY_DN97282_c1_g2	TAT	Tyrosine aminotransferase	1.32599	0.993678	-0.33112	0.547839
												TRINITY_DN97327_c3_g1	FBXO36	F-box only protein 36	1.99461	1.85475	-0.138411	0.836258
												TRINITY_DN97369_c4_g1	BCL6	B-cell lymphoma 6 protein homolog	1.25169	0.698316	-0.553337	0.0836885
												TRINITY_DN97393_c3_g1	ELF3	ETS-related transcription factor Elf-3 (E74-like factor 3) (Epithelial-restricted with serine box) (Epithelium-restricted Ets protein ESX) (Epithelium-specific Ets transcription factor 1) (ESE-1)	1.38606	1.74029	0.354246	0.072221
												TRINITY_DN97400_c3_g1	DCTPP1	dCTP pyrophosphatase 1 (EC 3.6.1.12) (Deoxycytidine-triphosphatase 1) (dCTPase 1) (RS21C6) (XTP3-transactivated gene A protein)	1.17086	1.17458	0.00382447	1
												TRINITY_DN97432_c0_g2	NOTCH1	Neurogenic locus notch homolog protein 1 (Notch 1) [Cleaved into: Notch 1 extracellular truncation (NEXT); Notch 1 intracellular domain (NICD)]	1.04586	0.557569	-0.488224	0.0120745
												TRINITY_DN97453_c4_g2	TRIM25	E3 ubiquitin/ISG15 ligase TRIM25	1.04342	1.56399	0.522183	0.275136
												TRINITY_DN97474_c0_g1	SHISA1	Protein shisa-1	4.65308	4.43229	-0.205576	0.771192
												TRINITY_DN97493_c1_g1	RHEB	GTP-binding protein Rheb (Ras homolog enriched in brain)	1.44412	0.751618	-0.692329	0.00468742
												TRINITY_DN97501_c5_g5	PARP2	Poly [ADP-ribose] polymerase 2 (PARP-2) (mPARP-2) (EC 2.4.2.30) (ADP-ribosyltransferase diphtheria toxin-like 2) (ARTD2) (NAD(+) ADP-ribosyltransferase 2) (ADPRT-2) (Poly[ADP-ribose] synthase 2) (pADPRT-2)	1.30433	0.904257	-0.399773	0.20737
												TRINITY_DN97596_c1_g1	SLC16A7	Monocarboxylate transporter 2 (MCT 2) (Solute carrier family 16 member 7)	1.11058	1.75246	0.642968	0.0976609
												TRINITY_DN97598_c0_g1	SURF4	Surfeit locus protein 4	1.11074	1.88721	0.776848	0.0144485
												TRINITY_DN97636_c1_g1	TRPM3	Transient receptor potential cation channel subfamily M member 3 (Long transient receptor potential channel 3) (LTrpC-3) (LTrpC3) (Melastatin-2) (MLSN2)	1.71056	0.407146	-1.30288	0.0513733
												TRINITY_DN97666_c0_g2	ESPN	Espin (Autosomal recessive deafness type 36 protein) (Ectoplasmic specialization protein)	1.98606	2.07878	0.0945526	0.919283
												TRINITY_DN97682_c3_g1	LRGUK	Leucine-rich repeat and guanylate kinase domain-containing protein	2.53173	2.66794	0.1424	0.891764
												TRINITY_DN97717_c1_g1	MDH1B	Putative malate dehydrogenase 1B (EC 1.1.1.-)	2.91372	2.05964	-0.846685	0.191818
												TRINITY_DN97768_c6_g1	SLC39A6	Zinc transporter ZIP6 (Solute carrier family 39 member 6) (Zrt- and Irt-like protein 6) (ZIP-6)	1.18494	0.448013	-0.73682	0.029638
												TRINITY_DN97791_c3_g4	PHACTR3	Phosphatase and actin regulator 3 (Scaffold-associated PP1-inhibiting protein) (Scapinin)	3.16044	1.84804	-1.30048	0.0970676
												TRINITY_DN97809_c0_g1	ADORA1	Adenosine receptor A1	1.84518	1.38307	-0.458888	0.571045
												TRINITY_DN97880_c4_g1	NA	NA	0.251509	1.0472	0.795823	2.72119e-05
												TRINITY_DN97901_c0_g1	CPI17	Protein phosphatase 1 regulatory subunit 14A (17 kDa PKC-potentiated inhibitory protein of PP1) (Protein kinase C-potentiated inhibitor protein of 17 kDa) (CPI-17)	0.959551	1.64061	0.681393	0.0143274
												TRINITY_DN97907_c1_g1	SLC51A	Organic solute transporter subunit alpha (OST-alpha) (Solute carrier family 51 subunit alpha)	0.382825	1.24032	0.857849	0.00320404
												TRINITY_DN97979_c5_g1	NA	NA	2.0615	3.16332	1.11475	0.187662
												TRINITY_DN97992_c1_g2	KREMEN2	Kremen protein 2 (Dickkopf receptor 2) (Kringle domain-containing transmembrane protein 2) (Kringle-containing protein marking the eye and the nose)	2.8514	2.95763	0.106911	0.722645
												TRINITY_DN98025_c0_g1	PSMC3IP	Homologous-pairing protein 2 homolog (Nuclear receptor coactivator GT198) (PSMC3-interacting protein) (Proteasome 26S ATPase subunit 3-interacting protein)	1.03372	1.23172	0.198669	0.73777
												TRINITY_DN98070_c2_g1	IQCD	IQ domain-containing protein D	3.33737	2.19767	-1.12941	0.0603099
												TRINITY_DN98081_c1_g6	PRSS27	Serine protease 27 (EC 3.4.21.-) (Marapsin) (Pancreasin)	1.48307	2.00857	0.52727	0.447547
												TRINITY_DN98111_c0_g1	RPUSD2	RNA pseudouridylate synthase domain-containing protein 2	1.08336	1.32783	0.245197	0.585034
												TRINITY_DN98189_c4_g1	NEK11	Serine/threonine-protein kinase Nek11 (EC 2.7.11.1) (Never in mitosis A-related kinase 11) (NimA-related protein kinase 11)	2.81131	2.25716	-0.548496	0.3857
												TRINITY_DN98205_c3_g1	NA	NA	3.73617	3.27372	-0.445626	0.571783
												TRINITY_DN98274_c1_g1	LCK	Proto-oncogene tyrosine-protein kinase LCK (EC 2.7.10.2) (Protein-tyrosine kinase C-TKL) (p56tk1)	1.94337	2.89777	0.959971	0.0319845
												TRINITY_DN98285_c1_g1	TTR	Transthyretin (Prealbumin) (TBPA)	3.08572	2.92131	-0.163324	0.597375
												TRINITY_DN98286_c0_g2	GPR52	G-protein coupled receptor 52	3.71939	2.65586	-1.05476	0.0199904
												TRINITY_DN98302_c0_g1	GGT1	Glutathione hydrolase 1 proenzyme (EC 3.4.19.13) (Gamma-glutamyltransferase 1) (Gamma-glutamyltranspeptidase 1) (GGT 1) (EC 2.3.2.2) (Leukotriene-C4 hydrolase) (EC 3.4.19.14) (CD antigen CD224) [Cleaved into: Glutathione hydrolase 1 heavy chain; Glutathione hydrolase 1 light chain]	1.04257	1.83024	0.789932	0.122724
												TRINITY_DN98330_c2_g1	NOX1	NADPH oxidase 1 (NOX-1) (EC 1.-.-.-) (Mitogenic oxidase 1) (MOX-1) (NADH/NADPH mitogenic oxidase subunit P65-MOX) (NOH-1)	0.612071	1.09907	0.487197	0.0412039
												TRINITY_DN98337_c1_g2	EML2	Echinoderm microtubule-associated protein-like 2 (EMAP-2) (HuEMAP-2)	1.14365	0.85867	-0.28493	0.353839
												TRINITY_DN98361_c4_g1	PPME1	Protein phosphatase methylesterase 1 (PME-1) (EC 3.1.1.89)	1.43387	0.899163	-0.533378	0.34236
												TRINITY_DN98439_c0_g4	CRHR2	Corticotropin-releasing factor receptor 2 (CRF-R-2) (CRF-R2) (CRFR-2) (Corticotropin-releasing hormone receptor 2) (CRH-R-2) (CRH-R2)	2.76354	-0.024554	-2.79389	0.0143558
												TRINITY_DN98451_c1_g1	CACNA1H	Voltage-dependent T-type calcium channel subunit alpha-1I (CaVT.3) (Voltage-gated calcium channel subunit alpha Cav3.3)	2.17895	1.28865	-0.886918	0.259441
												TRINITY_DN98490_c1_g1	NA	Keratin, type I cytoskeletal 50 kDa (GK50)	1.00617	0.937864	-0.0683034	0.749399
												TRINITY_DN98499_c2_g1	PIH1D2	PIH1 domain-containing protein 2	1.94292	1.5848	-0.354999	0.66575
												TRINITY_DN98532_c2_g1	GPR139	putative G-protein coupled receptor 139	4.8762	4.54146	-0.31699	0.539933
												TRINITY_DN98557_c2_g1	KERA	Keratocan	2.42553	2.75725	0.331936	0.08666
												TRINITY_DN98585_c0_g2	LRRC3B	Leucine-rich repeat-containing protein 3B (Leucine-rich repeat protein LRP15)	1.55844	0.833128	-0.724047	0.200538
												TRINITY_DN98614_c0_g1	ATP6V1B2	V-type proton ATPase subunit B, brain isoform	2.08069	1.43937	-0.637988	0.32355
												TRINITY_DN98637_c0_g1	AP3M2	AP-3 complex subunit mu-2 (Adaptor-related protein complex 3 subunit mu-2) (Clathrin assembly protein assembly protein complex 3 mu-2 medium chain) (Clathrin coat assembly protein AP47 homolog 2) (Clathrin coat-associated protein AP47 homolog 2) (Golgi adaptor AP-1 47 kDa protein homolog 2) (HA1 47 kDa subunit homolog 2) (Mu3B-adaptin) (m3B) (P47B)	1.08398	1.05537	-0.0285252	0.946758
												TRINITY_DN98644_c1_g1	TMEM63B	CSC1-like protein 2 (Transmembrane protein 63B)	1.07461	0.995189	-0.0792549	0.877755
												TRINITY_DN98715_c2_g1	PLCB4	1-phosphatidylinositol 4,5-bisphosphate phosphodiesterase beta-4 (EC 3.1.4.11) (Phosphoinositide phospholipase C-beta-4) (Phospholipase C-beta-4) (PLC-beta-4)	1.35621	1.28063	-0.0752758	0.943539
												TRINITY_DN98729_c1_g1	HPRT1	Hypoxanthine-guanine phosphoribosyltransferase (HGPRT) (HGPRTase) (EC 2.4.2.8)	1.17252	0.829585	-0.34237	0.545897
												TRINITY_DN98760_c1_g3	KLHL25	Kelch-like protein 25 (Ectoderm-neural cortex protein 2) (ENC-2)	1.27608	0.641788	-0.633939	0.0982436
												TRINITY_DN98802_c0_g1	NA	NA	2.92776	2.73072	-0.193893	0.667344
												TRINITY_DN98822_c0_g3	CDH7	Cadherin-6	1.88911	2.00028	0.11234	0.815185
												TRINITY_DN98822_c0_g4	CDH19	Cadherin-19	2.68782	2.25405	-0.431394	0.338999
												TRINITY_DN98842_c1_g1	ATP8B2	Phospholipid-transporting ATPase ID (EC 7.6.2.1) (ATPase class I type 8B member 2) (P4-ATPase flippase complex alpha subunit ATP8B2)	2.3539	1.57186	-0.779961	0.342417
												TRINITY_DN98842_c1_g2	ATP8B1	Phospholipid-transporting ATPase IC (EC 7.6.2.1) (ATPase class I type 8B member 1) (P4-ATPase flippase complex alpha subunit atp8b1)	1.96376	1.54419	-0.41881	0.136603
												TRINITY_DN98842_c1_g3	ATP8B1	Phospholipid-transporting ATPase IC (EC 7.6.2.1) (ATPase class I type 8B member 1) (P4-ATPase flippase complex alpha subunit ATP8B1)	3.52112	2.5862	-0.932229	0.00496958
												TRINITY_DN98907_c1_g1	ESPN	Espin (Autosomal recessive deafness type 36 protein) (Ectoplasmic specialization protein)	1.79074	0.880928	-0.909693	0.00370997
												TRINITY_DN98925_c5_g1	ZSCAN29	Zinc finger protein with KRAB and SCAN domains 1	1.22513	0.443273	-0.781812	0.000780198
												TRINITY_DN98938_c3_g1	KIAA2012	Uncharacterized protein KIAA2012 homolog	3.26314	2.83186	-0.424707	0.404049
												TRINITY_DN98970_c0_g1	IFT46	Intraflagellar transport protein 46 homolog	1.36059	1.17917	-0.181142	0.578288
												TRINITY_DN98979_c6_g1	CLDN6	Claudin-6 (Skullin)	3.05218	3.11784	0.0666601	0.891698
												TRINITY_DN99015_c3_g1	CDKL1	Cyclin-dependent kinase-like 1 (EC 2.7.11.22)	2.61085	1.94336	-0.666792	0.00312783
												TRINITY_DN99019_c0_g2	CFAP52	Cilia- and flagella-associated protein 52 (WD repeat-containing protein 16) (WD40-repeat protein up-regulated in HCC)	6.08516	4.43957	-1.57499	0.0555653
												TRINITY_DN99055_c3_g1	CPLX4	Complexin-4 (Complexin IV) (CPX IV)	5.81464	5.31093	-0.319885	0.8609
												TRINITY_DN99071_c3_g4	MEIS2	Homeobox protein Meis2 (Meis1-related protein 1)	1.14535	0.86539	-0.279916	0.156275
												TRINITY_DN99077_c1_g2	SFRP1	Secreted frizzled-related protein 1 (sFRP-1)	1.15382	1.03532	-0.11848	0.60894
												TRINITY_DN99095_c2_g1	ANKRD24	Ankyrin repeat domain-containing protein 24	2.88556	2.1005	-0.77849	0.196904
												TRINITY_DN99150_c1_g1	NA	Glutathione S-transferase A (GST-A) (EC 2.5.1.18) (GST class-theta)	1.50386	1.7495	0.245672	0.244897
												TRINITY_DN99163_c3_g1	SLC4A10	Sodium-driven chloride bicarbonate exchanger (Solute carrier family 4 member 10)	1.70896	0.826555	-0.882047	0.0245198
												TRINITY_DN99184_c3_g1	CA8	Carbonic anhydrase-related protein (CARP) (Carbonic anhydrase VIII) (CA-VIII)	1.4486	1.65722	0.209867	0.635142
												TRINITY_DN99190_c4_g1	NTF3	Neurotrophin-3 (NT-3) (HDNF) (Nerve growth factor 2) (NGF-2) (Neurotrophic factor)	1.03422	1.0913	0.0572181	0.846408
												TRINITY_DN99191_c1_g2	TAS2R39	Taste receptor type 2 member 39	2.74977	0.88788	-1.8578	0.0110409
												TRINITY_DN99197_c0_g1	PARP1	Poly [ADP-ribose] polymerase 1 (PARP-1) (EC 2.4.2.30) (ADP-ribosyltransferase diphtheria toxin-like 1) (ARTD1) (NAD(+) ADP-ribosyltransferase 1) (ADPRT 1) (Poly[ADP-ribose] synthase 1)	0.96983	1.09596	0.126209	0.565345
												TRINITY_DN99204_c0_g1	TSNAXIP1	Translin-associated factor X-interacting protein 1	2.32548	1.64558	-0.674553	0.384595
												TRINITY_DN99247_c0_g1	RNF8	E3 ubiquitin-protein ligase RNF8	1.28353	1.33044	0.0471386	0.895951
												TRINITY_DN99268_c2_g1	FADS2	Fatty acid desaturase 2 (EC 1.14.19.-) (Delta(6) fatty acid desaturase) (D6D) (Delta(6) desaturase) (Delta-6 desaturase)	1.37288	1.73194	0.359081	0.0345971
												TRINITY_DN99290_c5_g1	AP1M2	AP-1 complex subunit mu-2 (AP-mu chain family member mu1B) (Adaptor protein complex AP-1 subunit mu-2) (Adaptor-related protein complex 1 subunit mu-2) (Clathrin assembly protein complex 1 mu-2 medium chain 2) (Golgi adaptor HA1/AP1 adaptin mu-2 subunit) (Mu-adaptin 2) (Mu1B-adaptin)	1.55254	1.31396	-0.23849	0.236195
												TRINITY_DN99357_c0_g1	SPAG6	Sperm-associated antigen 6 (Axoneme central apparatus protein) (Protein PF16 homolog)	2.78581	2.21161	-0.57311	0.0888084
												TRINITY_DN99374_c3_g1	DNAJC5	DnaJ homolog subfamily C member 5B (Cysteine string protein beta) (CSP-beta)	1.18923	1.15713	-0.0320262	0.942086
												TRINITY_DN99405_c0_g1	CTSH	Pro-cathepsin H [Cleaved into: Cathepsin H mini chain; Cathepsin H (EC 3.4.22.16); Cathepsin H heavy chain; Cathepsin H light chain]	0.598885	1.41768	0.818936	0.000273238
												TRINITY_DN99408_c1_g1	LAPTM4B	Lysosomal-associated transmembrane protein 4B	1.05372	1.08643	0.033214	0.963297
												TRINITY_DN99456_c0_g1	TMEM97	Sigma intracellular receptor 2 (Sigma-2 receptor) (Sigma2 receptor) (Transmembrane protein 97)	0.961958	1.03484	0.0730662	0.857324
												TRINITY_DN99492_c2_g3	NEUROD4	Neurogenic differentiation factor 4 (NeuroD4) (Class A basic helix-loop-helix protein 4) (bHLHa4) (Protein atonal homolog 3) (ATH-3) (Atoh3)	1.72013	1.87486	0.155802	0.790629
												TRINITY_DN99538_c1_g2	RAX-B	Retinal homeobox protein Rx-B (Retina and anterior neural fold homeobox protein B) (Rx2A) (Xrx2)	3.33239	1.55104	-1.76372	0.102746
												TRINITY_DN99583_c0_g1	FABP3	Fatty acid-binding protein, heart (Fatty acid-binding protein 3) (Heart-type fatty acid-binding protein) (H-FABP)	1.59903	0.851925	-0.747038	0.00117277
												TRINITY_DN99612_c2_g2	NR2F5	Nuclear receptor subfamily 2 group F member 5 (Steroid receptor homolog SVP 46)	1.60964	0.915463	-0.693164	0.315787
												TRINITY_DN99639_c0_g1	ATOH1	Protein atonal homolog 1 (Helix-loop-helix protein mATH-1) (mATH1)	3.37637	3.70905	0.333883	0.152085
												TRINITY_DN99679_c1_g1	NA	NA	0.593194	1.27058	0.677832	0.042431
												TRINITY_DN99699_c1_g1	IRX6	Iroquois-class homeodomain protein IRX-6	2.14157	1.72115	-0.415562	0.617538
												TRINITY_DN99727_c0_g1	XK70A	Keratin, type I cytoskeletal 47 kDa	1.1191	1.07734	-0.041748	0.900071
												TRINITY_DN99759_c1_g1	RSPH14	Radial spoke head 14 homolog (Rhabdoid tumor deletion region protein 1)	3.94309	2.59464	-1.34051	0.0112092
												TRINITY_DN99816_c0_g3	EXO1	Exonuclease 1	0.913706	1.05363	0.139951	0.49675
												TRINITY_DN99861_c0_g1	TEX26	Testis-expressed sequence 26 protein	2.94042	1.67797	-1.25291	0.11977
												TRINITY_DN99889_c2_g1	SH3GL2	Endophilin-A1 (Endophilin-1) (SH3 domain-containing GRB2-like protein 1) (SH3p4)	1.45702	0.7386	-0.718157	0.0106138
												TRINITY_DN99897_c0_g1	MINDY4B	Inactive ubiquitin carboxyl-terminal hydrolase MINDY-4B (Protein FAM188B2)	2.01848	1.51222	-0.502744	0.461118
												TRINITY_DN99932_c2_g2	RDH8	Retinol dehydrogenase 8 (EC 1.1.1.300) (Photoreceptor outer segment all-trans retinol dehydrogenase)	1.36278	1.50699	0.145795	0.827393

## Sheet: table_S2 GO
Table S2 - Representative GOs of genes with increased expression differences in regeneration process
					logFC AO to NM
gene	gene_name	go	go_name	go_cat	logFC_Untreated	logFC_12h	logFC_24h
TRINITY_DN85003_c0_g1	FGF8	GO:0001708	cell fate specification	biological_process	3.24195	0.171933	0.444383
TRINITY_DN109703_c2_g2	PAX2A	GO:0001708	cell fate specification	biological_process	2.43325	0.208288	0.727998
TRINITY_DN105164_c0_g1	TBX18	GO:0001708	cell fate specification	biological_process	2.96181	0.249166	2.93977
TRINITY_DN109613_c1_g1	DNAI2	GO:0003341	cilium movement	biological_process	1.51693	0.117958	0.310788
TRINITY_DN114964_c2_g2	RSPH4A	GO:0003341	cilium movement	biological_process	1.063	0.17567	0.2221
TRINITY_DN95406_c3_g1	TTLL6	GO:0003341	cilium movement	biological_process	2.3094	0.28062	0.723392
TRINITY_DN95406_c3_g2	TTLL6	GO:0003341	cilium movement	biological_process	3.92529	0.512522	0.592671
TRINITY_DN104646_c1_g1	APOA1	GO:0010873	positive regulation of cholesterol esterification	biological_process	-7.33138	-1.64328	-1.91599
TRINITY_DN55652_c0_g1	APOA4	GO:0010873	positive regulation of cholesterol esterification	biological_process	-6.4659	-1.40886	-4.04219
TRINITY_DN100377_c0_g2	NEFL	GO:0014012	peripheral nervous system axon regeneration	biological_process	1.63356	0.144267	0.580516
TRINITY_DN100377_c0_g4	NEFL	GO:0014012	peripheral nervous system axon regeneration	biological_process	4.27571	0.080932	0.368512
TRINITY_DN85003_c0_g1	FGF8	GO:0021588	cerebellum formation	biological_process	3.24195	0.171933	0.444383
TRINITY_DN109703_c2_g2	PAX2A	GO:0021588	cerebellum formation	biological_process	2.43325	0.208288	0.727998
TRINITY_DN100377_c0_g2	NEFL	GO:0031133	regulation of axon diameter	biological_process	1.63356	0.144267	0.580516
TRINITY_DN100377_c0_g4	NEFL	GO:0031133	regulation of axon diameter	biological_process	4.27571	0.080932	0.368512
TRINITY_DN100377_c0_g2	NEFL	GO:0033693	neurofilament bundle assembly	biological_process	1.63356	0.144267	0.580516
TRINITY_DN100377_c0_g4	NEFL	GO:0033693	neurofilament bundle assembly	biological_process	4.27571	0.080932	0.368512
TRINITY_DN88559_c5_g1	DZIP1	GO:0035082	axoneme assembly	biological_process	2.8411	0.070687	0.269983
TRINITY_DN114964_c2_g2	RSPH4A	GO:0035082	axoneme assembly	biological_process	1.063	0.17567	0.2221
TRINITY_DN95406_c3_g1	TTLL6	GO:0035082	axoneme assembly	biological_process	2.3094	0.28062	0.723392
TRINITY_DN95406_c3_g2	TTLL6	GO:0035082	axoneme assembly	biological_process	3.92529	0.512522	0.592671
TRINITY_DN112340_c2_g3	CARD9	GO:0042534	regulation of tumor necrosis factor biosynthetic process	biological_process	-1.09278	-0.0228382	-0.212303
TRINITY_DN112340_c2_g6	CARD9	GO:0042534	regulation of tumor necrosis factor biosynthetic process	biological_process	-1.71478	-0.163529	-1.14099
TRINITY_DN112340_c2_g3	CARD9	GO:0045076	regulation of interleukin-2 biosynthetic process	biological_process	-1.09278	-0.0228382	-0.212303
TRINITY_DN112340_c2_g6	CARD9	GO:0045076	regulation of interleukin-2 biosynthetic process	biological_process	-1.71478	-0.163529	-1.14099
TRINITY_DN112340_c2_g3	CARD9	GO:0045408	regulation of interleukin-6 biosynthetic process	biological_process	-1.09278	-0.0228382	-0.212303
TRINITY_DN112340_c2_g6	CARD9	GO:0045408	regulation of interleukin-6 biosynthetic process	biological_process	-1.71478	-0.163529	-1.14099
TRINITY_DN104646_c1_g1	APOA1	GO:0070328	triglyceride homeostasis	biological_process	-7.33138	-1.64328	-1.91599
TRINITY_DN55652_c0_g1	APOA4	GO:0070328	triglyceride homeostasis	biological_process	-6.4659	-1.40886	-4.04219
TRINITY_DN89324_c1_g1	PLA2G12B	GO:0070328	triglyceride homeostasis	biological_process	-3.09803	-1.02066	-1.765
TRINITY_DN119522_c2_g2	PTCH1	GO:0005119	smoothened binding	molecular_function	1.1133	0.0141428	0.753664
TRINITY_DN101463_c0_g1	PTCH1	GO:0005119	smoothened binding	molecular_function	1.22148	0.197646	0.315039
TRINITY_DN117400_c1_g3	COL11A2	GO:0005201	extracellular matrix structural constituent	molecular_function	3.43475	0.278261	3.12391
TRINITY_DN119371_c2_g8	COL2A1	GO:0005201	extracellular matrix structural constituent	molecular_function	1.28517	0.66077	1.08307
TRINITY_DN110479_c1_g2	COL9A1	GO:0005201	extracellular matrix structural constituent	molecular_function	3.0867	0.833195	2.09484
TRINITY_DN117029_c4_g1	COL9A2	GO:0005201	extracellular matrix structural constituent	molecular_function	2.48193	0.86911	1.95376
TRINITY_DN104036_c2_g1	COL9A3	GO:0005201	extracellular matrix structural constituent	molecular_function	2.30063	0.75528	1.51899
TRINITY_DN85087_c0_g1	MXRA5	GO:0005201	extracellular matrix structural constituent	molecular_function	2.26102	0.127572	2.02167
TRINITY_DN100808_c1_g1	OTOL1	GO:0005201	extracellular matrix structural constituent	molecular_function	-1.8549	-0.256773	-0.988187
TRINITY_DN119522_c2_g2	PTCH1	GO:0008158	hedgehog receptor activity	molecular_function	1.1133	0.0141428	0.753664
TRINITY_DN101463_c0_g1	PTCH1	GO:0008158	hedgehog receptor activity	molecular_function	1.22148	0.197646	0.315039
TRINITY_DN163946_c0_g1	CENPJ	GO:0015631	tubulin binding	molecular_function	6.34499	0.17863	4.9355
TRINITY_DN105286_c1_g1	STMND1	GO:0015631	tubulin binding	molecular_function	2.3017	0.319945	1.04818
TRINITY_DN95406_c3_g1	TTLL6	GO:0015631	tubulin binding	molecular_function	2.3094	0.28062	0.723392
TRINITY_DN95406_c3_g2	TTLL6	GO:0015631	tubulin binding	molecular_function	3.92529	0.512522	0.592671
TRINITY_DN119522_c2_g2	PTCH1	GO:0097108	hedgehog family protein binding	molecular_function	1.1133	0.0141428	0.753664
TRINITY_DN101463_c0_g1	PTCH1	GO:0097108	hedgehog family protein binding	molecular_function	1.22148	0.197646	0.315039
TRINITY_DN95406_c3_g1	TTLL6	GO:0070739	protein-glutamic acid ligase activity	molecular_function	2.3094	0.28062	0.723392
TRINITY_DN95406_c3_g2	TTLL6	GO:0070739	protein-glutamic acid ligase activity	molecular_function	3.92529	0.512522	0.592671
TRINITY_DN95406_c3_g1	TTLL6	GO:0070740	tubulin-glutamic acid ligase activity	molecular_function	2.3094	0.28062	0.723392
TRINITY_DN95406_c3_g2	TTLL6	GO:0070740	tubulin-glutamic acid ligase activity	molecular_function	3.92529	0.512522	0.592671
TRINITY_DN100377_c0_g2	NEFL	GO:0099184	structural constituent of postsynaptic intermediate filament cytoskeleton	molecular_function	1.63356	0.144267	0.580516
TRINITY_DN100377_c0_g4	NEFL	GO:0099184	structural constituent of postsynaptic intermediate filament cytoskeleton	molecular_function	4.27571	0.080932	0.368512
TRINITY_DN112243_c1_g1	EP300	GO:1990405	protein antigen binding	molecular_function	1.20043	0.0811325	0.757023
TRINITY_DN91031_c0_g1	PLG	GO:1990405	protein antigen binding	molecular_function	-8.22314	-2.08257	-2.71353

## Sheet: table_S3_protein_sequence
Table S3 - Predicted protein sequence of Siberian sturgeon (Acipenser baerii) cadidate gene
> FGF8::TRINITY_DN85003_c0_g1_i3:696-61(-)
MRLVPSRISYLLLHFLALCFHAQVTIQSSPNFTQHVREQSQVTDQVSRRLIRTYQLYSRTSGKHVQVLDNKKINAMAEDGDVHAKLIVETDTFGSRVRLKGAETGFYICMNKRGKLIGKISGKGKDCVFTEIVLENNYTALQNAKYQGWYMAFTRNGRPRKGSKTRQHQREVHFMKRLPKGHQAAEQHRHFEFINYPFNRRTKRTRDSASR*
>PAX2A_partial::TRINITY_DN109703_c2_g2_i2:3-1343(+)
HGGVNQLGGVFVNGRPLPDVVRQRIVELAHQGVRPCDISRQLRVSHGCVSKILGRYYETGSIKPGVIGGSKPKVATPKVVDKIADYKRQNPTMFAWEIRDRLLAEGVCDNDTVPSVSSINRIIRTKVQQPFHSSPDGTGTPLSTPGHTIVPSTASPPVSSASNDPVGSYSINGILGIPRSNGEKRKRDDDGTDGSGPNSESHGSVDSLRKHLRADAFTQQQLEALDRVFERPSYPDIFPATEHMKPDQANEYSLPALNPGLDDVKPSLSASANQDIGSNVSQSYQVVTESHSSSICVKQEPHEASLAPFTPSSLAGSGLAEFQHFQHTVSIDASTPCYSAYTHHSPSYGQYASQPLIAGRDMAGTTLPGYPPHVPPTGQGSYPTSTLAGMVPGSEFSGN…
>TBX18::TRINITY_DN105164_c0_g1_i6:200-1915(+)
MAEKRSPCTMSLKAHAFSVEALIGAEKKRKLDEDSENCFEEVKEVSNQDEMQKDERNCSSQRGCEIDCSSDGSPECDNVLLESPSPSKSAPPLIPSQRGPGNAKEIQVDLQGADLWKRFHEIGTEMIITKAGRRMFPAMRVKISGLDPHQQYYIAMDIIPVDNKRYRYVYHSSKWMVAGNADSPVPPRVYIHPDSPASGETWMRQVISFDKLKLTNNELDDQGHIILHSMHKYQPRVHVIRKECGEDLSPVKAVPVGEGVKSVSFPETAFTTVTAYQNQQITRLKIDRNPFAKGFRDSGRNRMGLEALVESYAFWRPSLRTLTFEDIPGIAKQGCPGSPSILQSAANGVPSTHAHLLSGSPCSSPSFHLGPNSNQLCNLSPADYTSCSRSGLALNRYGN…
>EP300_partial::TRINITY_DN112243_c1_g1_i1:338-3(-)
MADNVLDPGPPSAKRPKLSSPALSVSASDGTDFGSLFDLEHDLPDELISSTDLGLQNGSDLSQLHTSLGQAVPLDAASKHKQLSELLRASNASNLGPSQGGANNSGNMGLLN
>PTCH1::TRINITY_DN119522_c2_g2_i2:407-4783(+)
MASAVNVSEQESRDPDLPRITRRTRGNRTTATATDLEYLQRPSYCDAAFALEQISKGKATGRKAPLWLRAKFQRLLFKLGCYIQKNCGKFLVVGLLIFGAFAVGLRAANLETNVEKLWVEVGGRVNQELRYTRQKIGEEAMFNPQLMIQTPQEEGANVLTAEALRQHLDSAIQASRVHVYMYNRQWKLEHLCYKSGELITEAGYMELIIENLYPCLIITPLDCFWEGAKLQSGIAYLPGKPHLQWTNFDPLEFLGELKNLHHGVESWEMMLNKAEVGHGYMDRPCLNPADPDCPVTAPNKNATGPLEVSRILSGGCHGLSKKYMHWQEELVVGGTTKNGSGRLLSAQALQTMFQLMTPKQMYEHLKGHNDVSHINWNEDKAAAILEAWQRRYVEAVQQS…

## Sheet: table_S4_phylogenetic tree 
Tables S4 - Orthologs used for phylogenetic tree
		NCBI Protein Accession
Species	Common name	FGF8	TBX18	PAX2A	PTCH1
Homo sapiens	Human	NP_149353.1	NP_001073977.1	NP_003978.3	NP_000255.2
Mus musculus	Mouse	NP_001159833.1	NP_076303.3	NP_001355678.1	NP_032983.1
Gallus gallus	Chicken	NP_001012785.1	NP_989784.2	NP_990124.1	NP_990291.1
Xenopus laevis	African clawed frog	NP_001083904.1	NP_001267592.1	NP_001079830.1	NP_001082082.1
Danio rerio	Zebrafish	NP_571356.2	NP_705951.1	NP_571259.1	NP_001292471.1
Oryzias latipes	Medaka	XP_011482346.1	XP_023808905.1	XP_023819276.1	XP_023814114.1
Scyliorhinus canicula	Spotted catshark	-	-	ABM89503.1(partial)	c68435_g1_i3*
Leucoraja erinacea	Little skate	ACE63258.1 (partial)	QIH05098.1	-	-
Callorhinchus milii	Elephant shark	-	XP_007906618.1	XP_007898052.1	XP_007898170.1
Polyodon spathula	Paddlefish	ARW70855.1 (partial)	-	ADZ48384.1(partial)	-
Acipenser ruthenus	Sterlet	XP_034775828.1	XP_033860043.1	XP_034774454.1(partial)	XP_033875282.2
Branchiostoma floridae	Amphioxus	XP_035674357.1	-	XP_035668591.1	XP_035698327.1
Folsomia candida	Springtails	-	XP_035715760.1	-	-
* Protein sequence was predicted based on Scyliorhinus canicula transcriptome from Leitch et. al 2018 (GSE103977). The gene annotation informations were provided by the author.
